# Supplementary material for: The effect of enhanced variability after performance stabilization through constant practice
Source: PeerJ. 2022 Sep 16;10:e13733. doi: 10.7717/peerj.13733 (PMC9484454; doi:10.7717/peerj.13733)
Supplement: Supplemental Information 4 [file peerj-10-13733-s004.zip]

Archive with 9 entries (8 files):
- Resultados/
- Resultados/comp_medias_4mom_tipoentto.xlsm
- Resultados/comp_medias_4mom_vinicial.xlsm
- Resultados/comp_SDs_4mom_tipoentto.xlsm
- Resultados/comp_SDs_4mom_vinicial.xlsm
- Resultados/Grupo1_vinicialaltavsbaja.xlsm
- Resultados/Grupo2_vinicialaltavsbaja.xlsm
- Resultados/Grupo3_vinicialaltavsbaja.xlsm
- Resultados/KS_descriptivos.xlsm
