# Supplementary material for: The effect of enhanced variability after performance stabilization through constant practice
Source: PeerJ. 2022 Sep 16;10:e13733. doi: 10.7717/peerj.13733 (PMC9484454; doi:10.7717/peerj.13733)
Supplement: Supplemental Information 4 [file peerj-10-13733-s004.zip › Resultados/comp_medias_4mom_tipoentto.xlsm]

## Sheet: Sheet1
GLM Pre_MXbola2_3 Post_MXbola2_3 Retest1_MXbola2_3 Retest2_MXbola2_3 Pre_MEAX2_3 Post_MEAX2_3
Retest1_MEAX2_3 Retest2_MEAX2_3 Pre_MDMA2_3 Post_MDMA2_3 Retest1_MDMA2_3 Retest2_MDMA2_3
Pre_MBMA2_3 Post_MBMA2_3 Retest1_MBMA2_3 Retest2_MBMA2_3 BY Grupo
/WSFACTOR=Momento 4 Polynomial
/MEASURE=xbola Eax DMA BMA
/METHOD=SSTYPE(3)
/POSTHOC=Grupo(BONFERRONI)
/PLOT=PROFILE(Momento*Grupo) TYPE=LINE ERRORBAR=NO MEANREFERENCE=NO YAXIS=AUTO
/EMMEANS=TABLES(Grupo) COMPARE ADJ(BONFERRONI)
/EMMEANS=TABLES(Momento) COMPARE ADJ(BONFERRONI)
/EMMEANS=TABLES(Grupo*Momento)COMPARE (Grupo)ADJ(BONFERRONI)
/EMMEANS=TABLES(Grupo*Momento)COMPARE (Momento)ADJ(BONFERRONI)
/PRINT=DESCRIPTIVE ETASQ
/CRITERIA=ALPHA(.05)
/WSDESIGN=Momento
/DESIGN=Grupo.
General Linear Model
Notes
Output Created		10-SEP-2020 15:47:44
Comments
Input	Active Dataset	DataSet1
	Filter	<none>
	Weight	<none>
	Split File	<none>
	N of Rows in Working Data File	30
Missing Value Handling	Definition of Missing	User-defined missing values are treated as missing.
	Cases Used	Statistics are based on all cases with valid data for all variables in the model.
Syntax		GLM Pre_MXbola2_3 Post_MXbola2_3 Retest1_MXbola2_3 Retest2_MXbola2_3 Pre_MEAX2_3 Post_MEAX2_3 Retest1_MEAX2_3 Retest2_MEAX2_3 Pre_MDMA2_3 Post_MDMA2_3 Retest1_MDMA2_3 Retest2_MDMA2_3 Pre_MBMA2_3 Post_MBMA2_3 Retest1_MBMA2_3 Retest2_MBMA2_3 BY Grupo /WSFACTOR=Momento 4 Polynomial /MEASURE=xbola Eax DMA BMA /METHOD=SSTYPE(3) /POSTHOC=Grupo(BONFERRONI) /PLOT=PROFILE(Momento*Grupo) TYPE=LINE ERRORBAR…
Resources	Processor Time	00:00:02.14
	Elapsed Time	00:00:02.76
Within-Subjects Factors
Measure		Dependent Variable
xbola	1	Pre_MXbola2_3
	2	Post_MXbola2_3
	3	Retest1_MXbola2_3
	4	Retest2_MXbola2_3
Eax	1	Pre_MEAX2_3
	2	Post_MEAX2_3
	3	Retest1_MEAX2_3
	4	Retest2_MEAX2_3
DMA	1	Pre_MDMA2_3
	2	Post_MDMA2_3
	3	Retest1_MDMA2_3
	4	Retest2_MDMA2_3
BMA	1	Pre_MBMA2_3
	2	Post_MBMA2_3
	3	Retest1_MBMA2_3
	4	Retest2_MBMA2_3
Between-Subjects Factors
		N
Grupo	1	8
	2	11
	3	11
Descriptive Statistics
Grupo		Mean	Std. Deviation	N
Pre_MXbola2_3	1	-47.6664	9.26868	8
	2	-47.6003	8.71622	11
	3	-46.2594	6.39889	11
	Total	-47.1263	7.84244	30
Post_MXbola2_3	1	-46.9298	2.96923	8
	2	-48.8863	4.44199	11
	3	-47.6403	2.69595	11
	Total	-47.9077	3.47741	30
Retest1_MXbola2_3	1	-46.9775	1.42646	8
	2	-49.5233	2.12486	11
	3	-45.7368	3.25615	11
	Total	-47.456	2.91711	30
Retest2_MXbola2_3	1	-48.2162	3.0888	8
	2	-47.8029	4.40495	11
	3	-46.7213	2.80274	11
	Total	-47.5165	3.47974	30
Pre_MEAX2_3	1	8.42209	2.66435	8
	2	7.89492	2.59407	11
	3	7.13516	2.45403	11
	Total	7.75692	2.52715	30
Post_MEAX2_3	1	4.71018	1.28034	8
	2	4.9999	1.09532	11
	3	3.90839	1.09872	11
	Total	4.52242	1.21032	30
Retest1_MEAX2_3	1	6.21078	3.44239	8
	2	5.50803	1.55758	11
	3	5.07589	1.17242	11
	Total	5.53698	2.09216	30
Retest2_MEAX2_3	1	4.97572	2.04775	8
	2	4.98401	1.39249	11
	3	4.66941	1.70585	11
	Total	4.86644	1.64544	30
Pre_MDMA2_3	1	8.44732	4.74202	8
	2	8.66366	7.68396	11
	3	8.58474	6.23425	11
	Total	8.57703	6.26076	30
Post_MDMA2_3	1	6.06788	0.85262	8
	2	5.7902	1.66657	11
	3	4.96866	1.40826	11
	Total	5.56302	1.42862	30
Retest1_MDMA2_3	1	7.05933	4.02597	8
	2	4.85819	0.752787	11
	3	5.41063	1.21025	11
	Total	5.64772	2.32816	30
Retest2_MDMA2_3	1	4.94615	1.77924	8
	2	4.64917	0.807657	11
	3	4.8815	1.53294	11
	Total	4.81355	1.34768	30
Pre_MBMA2_3	1	9.60656	6.48977	8
	2	9.01403	8.34453	11
	3	8.44498	4.38728	11
	Total	8.96338	6.40557	30
Post_MBMA2_3	1	5.63397	1.59897	8
	2	5.71555	1.262	11
	3	4.49168	1.06485	11
	Total	5.24504	1.37779	30
Retest1_MBMA2_3	1	5.19217	1.77319	8
	2	5.25273	1.73284	11
	3	5.65976	1.72289	11
	Total	5.38583	1.69217	30
Retest2_MBMA2_3	1	5.64844	2.90954	8
	2	3.96768	1.76101	11
	3	4.99143	1.85142	11
	Total	4.79126	2.18401	30
Multivariate Testsa
Effect			Value	F	Hypothesis df	Error df	Sig.	Partial Eta Squared
Between Subjects	Intercept	Pillai's Trace	0.998413	3774.103b	4	24	3.31954e-33	0.998413
		Wilks' Lambda	0.00158726	3774.103b	4	24	3.31954e-33	0.998413
		Hotelling's Trace	629.017	3774.103b	4	24	3.31954e-33	0.998413
		Roy's Largest Root	629.017	3774.103b	4	24	3.31954e-33	0.998413
	Grupo	Pillai's Trace	0.199256	0.691577	8	50	0.696994	0.0996282
		Wilks' Lambda	0.804854	.688b	8	48	0.699976	0.102864
		Hotelling's Trace	0.237355	0.682395	8	46	0.704553	0.106087
		Roy's Largest Root	0.213427	1.334c	4	25	0.284963	0.175888
Within Subjects	Momento	Pillai's Trace	0.860584	8.230b	12	16	9.50385e-05	0.860584
		Wilks' Lambda	0.139416	8.230b	12	16	9.50385e-05	0.860584
		Hotelling's Trace	6.17277	8.230b	12	16	9.50385e-05	0.860584
		Roy's Largest Root	6.17277	8.230b	12	16	9.50385e-05	0.860584
	Momento * Grupo	Pillai's Trace	0.882682	1.11917	24	34	0.37499	0.441341
		Wilks' Lambda	0.309233	1.064b	24	32	0.428417	0.443913
		Hotelling's Trace	1.61319	1.00825	24	30	0.485867	0.446473
		Roy's Largest Root	0.979757	1.388c	12	17	0.261234	0.494887
a. Design: Intercept + Grupo Within Subjects Design: Momento
b. Exact statistic
c. The statistic is an upper bound on F that yields a lower bound on the significance level.
Mauchly's Test of Sphericitya
Within Subjects Effect		Mauchly's W	Approx. Chi-Square	df	Sig.	Epsilonb
						Greenhouse-Geisser	Huynh-Feldt	Lower-bound
Momento	xbola	0.170933	45.4378	5	1.23423e-08	0.48046	0.537867	0.333333
	Eax	0.62661	12.0234	5	0.034592	0.749245	0.881159	0.333333
	DMA	0.0715871	67.8254	5	3.18277e-13	0.439165	0.487035	0.333333
	BMA	0.0823164	64.2332	5	1.7563e-12	0.44114	0.489456	0.333333
Tests the null hypothesis that the error covariance matrix of the orthonormalized transformed dependent variables is proportional to an identity matrix.
a. Design: Intercept + Grupo Within Subjects Design: Momento
b. May be used to adjust the degrees of freedom for the averaged tests of significance. Corrected tests are displayed in the Tests of Within-Subjects Effects table.
Tests of Within-Subjects Effects
Multivariatea,b
Within Subjects Effect		Value	F	Hypothesis df	Error df	Sig.	Partial Eta Squared
Momento	Pillai's Trace	0.647753	5.50752	12	240	2.71072e-08	0.215918
	Wilks' Lambda	0.39772	7.18007	12	206.66	6.46417e-11	0.264596
	Hotelling's Trace	1.40134	8.953	12	230	4.92841e-14	0.318389
	Roy's Largest Root	1.31736	26.347c	4	80	5.96627e-14	0.568475
Momento * Grupo	Pillai's Trace	0.191459	0.678657	24	324	0.872112	0.0478647
	Wilks' Lambda	0.818217	0.67414	24	273.32	0.875287	0.0489199
	Hotelling's Trace	0.210561	0.671163	24	306	0.878603	0.0500078
	Roy's Largest Root	0.139387	1.882c	6	81	0.0939136	0.122335
a. Design: Intercept + Grupo Within Subjects Design: Momento
b. Tests are based on averaged variables.
c. The statistic is an upper bound on F that yields a lower bound on the significance level.
Univariate Tests
Source			Type III Sum of Squares	df	Mean Square	F	Sig.	Partial Eta Squared
Momento	xbola	Sphericity Assumed	6.48405	3	2.16135	0.0923075	0.964085	0.00340715
		Greenhouse-Geisser	6.48405	1.44138	4.4985	0.0923075	0.849783	0.00340715
		Huynh-Feldt	6.48405	1.6136	4.01838	0.0923075	0.873071	0.00340715
		Lower-bound	6.48405	1	6.48405	0.0923075	0.763593	0.00340715
	Eax	Sphericity Assumed	191.211	3	63.7371	27.4677	2.36136e-12	0.504294
		Greenhouse-Geisser	191.211	2.24773	85.0685	27.4677	8.4533e-10	0.504294
		Huynh-Feldt	191.211	2.64348	72.3333	27.4677	3.81975e-11	0.504294
		Lower-bound	191.211	1	191.211	27.4677	1.59484e-05	0.504294
	DMA	Sphericity Assumed	235.028	3	78.3425	6.86508	0.000353337	0.202718
		Greenhouse-Geisser	235.028	1.3175	178.39	6.86508	0.00785486	0.202718
		Huynh-Feldt	235.028	1.46111	160.856	6.86508	0.00600407	0.202718
		Lower-bound	235.028	1	235.028	6.86508	0.0142516	0.202718
	BMA	Sphericity Assumed	330.132	3	110.044	8.4911	5.69867e-05	0.239246
		Greenhouse-Geisser	330.132	1.32342	249.454	8.4911	0.00320903	0.239246
		Huynh-Feldt	330.132	1.46837	224.83	8.4911	0.00225335	0.239246
		Lower-bound	330.132	1	330.132	8.4911	0.00708737	0.239246
Momento * Grupo	xbola	Sphericity Assumed	48.6266	6	8.10443	0.346126	0.910208	0.024998
		Greenhouse-Geisser	48.6266	2.88276	16.8681	0.346126	0.784346	0.024998
		Huynh-Feldt	48.6266	3.2272	15.0677	0.346126	0.806126	0.024998
		Lower-bound	48.6266	2	24.3133	0.346126	0.710517	0.024998
	Eax	Sphericity Assumed	5.01298	6	0.835496	0.36006	0.902007	0.0259782
		Greenhouse-Geisser	5.01298	4.49547	1.11512	0.36006	0.856319	0.0259782
		Huynh-Feldt	5.01298	5.28695	0.948179	0.36006	0.882901	0.0259782
		Lower-bound	5.01298	2	2.50649	0.36006	0.700934	0.0259782
	DMA	Sphericity Assumed	20.5502	6	3.42504	0.300132	0.935102	0.0217485
		Greenhouse-Geisser	20.5502	2.63499	7.79897	0.300132	0.79983	0.0217485
		Huynh-Feldt	20.5502	2.92221	7.03242	0.300132	0.820064	0.0217485
		Lower-bound	20.5502	2	10.2751	0.300132	0.743159	0.0217485
	BMA	Sphericity Assumed	23.2607	6	3.87678	0.299136	0.935601	0.0216779
		Greenhouse-Geisser	23.2607	2.64684	8.7881	0.299136	0.801448	0.0216779
		Huynh-Feldt	23.2607	2.93673	7.92061	0.299136	0.821733	0.0216779
		Lower-bound	23.2607	2	11.6304	0.299136	0.743884	0.0216779
Error(Momento)	xbola	Sphericity Assumed	1896.59	81	23.4147
		Greenhouse-Geisser	1896.59	38.9172	48.7339
		Huynh-Feldt	1896.59	43.5672	43.5325
		Lower-bound	1896.59	27	70.2441
	Eax	Sphericity Assumed	187.955	81	2.32044
		Greenhouse-Geisser	187.955	60.6888	3.09703
		Huynh-Feldt	187.955	71.3739	2.63339
		Lower-bound	187.955	27	6.96131
	DMA	Sphericity Assumed	924.351	81	11.4117
		Greenhouse-Geisser	924.351	35.5724	25.9851
		Huynh-Feldt	924.351	39.4499	23.431
		Lower-bound	924.351	27	34.2352
	BMA	Sphericity Assumed	1049.76	81	12.9599
		Greenhouse-Geisser	1049.76	35.7324	29.3783
		Huynh-Feldt	1049.76	39.6459	26.4783
		Lower-bound	1049.76	27	38.8798
Tests of Within-Subjects Contrasts
Source			Type III Sum of Squares	df	Mean Square	F	Sig.	Partial Eta Squared
Momento	xbola	Linear	0.957396	1	0.957396	0.0209999	0.885856	0.000777169
		Quadratic	1.6604	1	1.6604	0.0968712	0.758008	0.00357499
		Cubic	3.86626	1	3.86626	0.514593	0.479318	0.0187025
	Eax	Linear	88.4169	1	88.4169	31.7795	5.52942e-06	0.540656
		Quadratic	47.9112	1	47.9112	20.9339	9.53297e-05	0.436725
		Cubic	54.8834	1	54.8834	29.0322	1.07523e-05	0.518134
	DMA	Linear	179.141	1	179.141	10.6835	0.00294547	0.283507
		Quadratic	29.5062	1	29.5062	2.58186	0.119728	0.0872785
		Cubic	26.3801	1	26.3801	4.36828	0.0461641	0.139258
	BMA	Linear	224.432	1	224.432	11.5339	0.00213112	0.299318
		Quadratic	77.0972	1	77.0972	5.4215	0.0276244	0.167219
		Cubic	28.6033	1	28.6033	5.49984	0.0266189	0.169227
Momento * Grupo	xbola	Linear	1.37644	2	0.68822	0.0150957	0.985026	0.00111695
		Quadratic	29.1938	2	14.5969	0.851615	0.43787	0.0593393
		Cubic	18.0563	2	9.02813	1.20163	0.31628	0.0817345
	Eax	Linear	1.85596	2	0.927982	0.333543	0.719291	0.0241112
		Quadratic	0.298246	2	0.149123	0.0651566	0.937068	0.00480324
		Cubic	2.85877	2	1.42938	0.756114	0.47917	0.0530379
	DMA	Linear	3.02924	2	1.51462	0.0903281	0.913906	0.0066465
		Quadratic	10.2323	2	5.11615	0.447675	0.643771	0.0320967
		Cubic	7.28867	2	3.64434	0.603467	0.554123	0.0427886
	BMA	Linear	11.2987	2	5.64934	0.290329	0.750324	0.0210531
		Quadratic	6.86833	2	3.43417	0.241492	0.787134	0.0175739
		Cubic	5.0937	2	2.54685	0.489708	0.618143	0.0350049
Error(Momento)	xbola	Linear	1230.94	27	45.5905
		Quadratic	462.788	27	17.1403
		Cubic	202.857	27	7.51324
	Eax	Linear	75.1193	27	2.7822
		Quadratic	61.7945	27	2.28869
		Cubic	51.0417	27	1.89043
	DMA	Linear	452.735	27	16.768
		Quadratic	308.563	27	11.4283
		Cubic	163.053	27	6.039
	BMA	Linear	525.378	27	19.4584
		Quadratic	383.957	27	14.2206
		Cubic	140.42	27	5.20075
Tests of Between-Subjects Effects
Transformed Variable:	Average
Source		Type III Sum of Squares	df	Mean Square	F	Sig.	Partial Eta Squared
Intercept	xbola	264697	1	264697	10059.5	2.85553e-36	0.997323
	Eax	3822.7	1	3822.7	461.609	1.64488e-18	0.944741
	DMA	4501.5	1	4501.5	269.612	1.41367e-15	0.908972
	BMA	4416.1	1	4416.1	309.468	2.56314e-16	0.919755
Grupo	xbola	76.5489	2	38.2745	1.45458	0.25122	0.0972665
	Eax	16.5804	2	8.29021	1.00108	0.380715	0.0690351
	DMA	10.0655	2	5.03275	0.30143	0.742217	0.0218405
	BMA	8.02168	2	4.01084	0.281069	0.757158	0.0203953
Error	xbola	710.453	27	26.3131
	Eax	223.593	27	8.28124
	DMA	450.798	27	16.6962
	BMA	385.289	27	14.27
Estimated Marginal Means
1. Grupo
Estimates
Measure		Mean	Std. Error	95% Confidence Interval
				Lower Bound	Upper Bound
xbola	1	-47.4475	0.906799	-49.3081	-45.5869
	2	-48.4532	0.773321	-50.04	-46.8665
	3	-46.5895	0.773321	-48.1762	-45.0027
Eax	1	6.0797	0.508713	5.0359	7.12349
	2	5.84671	0.433832	4.95656	6.73686
	3	5.19721	0.433832	4.30706	6.08736
DMA	1	6.63017	0.722328	5.14808	8.11226
	2	5.9903	0.616003	4.72637	7.25424
	3	5.96138	0.616003	4.69745	7.22532
BMA	1	6.52029	0.667785	5.15011	7.89047
	2	5.9875	0.569489	4.819	7.15599
	3	5.89696	0.569489	4.72847	7.06546
Pairwise Comparisons
Measure			Mean Difference (I-J)	Std. Error	Sig.a	95% Confidence Interval for Differencea
						Lower Bound	Upper Bound
xbola	1	2	1.00576	1.19177	1	-2.03618	4.04769
		3	-0.858024	1.19177	1	-3.89996	2.18391
	2	1	-1.00576	1.19177	1	-4.04769	2.03618
		3	-1.86378	1.09364	0.299483	-4.65525	0.927692
	3	1	0.858024	1.19177	1	-2.18391	3.89996
		2	1.86378	1.09364	0.299483	-0.927692	4.65525
Eax	1	2	0.232983	0.66858	1	-1.47354	1.9395
		3	0.882484	0.66858	0.593813	-0.824038	2.58901
	2	1	-0.232983	0.66858	1	-1.9395	1.47354
		3	0.649501	0.613531	0.897446	-0.916511	2.21551
	3	1	-0.882484	0.66858	0.593813	-2.58901	0.824038
		2	-0.649501	0.613531	0.897446	-2.21551	0.916511
DMA	1	2	0.639867	0.949325	1	-1.78325	3.06298
		3	0.668786	0.949325	1	-1.75433	3.0919
	2	1	-0.639867	0.949325	1	-3.06298	1.78325
		3	0.0289189	0.87116	1	-2.19468	2.25252
	3	1	-0.668786	0.949325	1	-3.0919	1.75433
		2	-0.0289189	0.87116	1	-2.25252	2.19468
BMA	1	2	0.532789	0.877641	1	-1.70735	2.77293
		3	0.623323	0.877641	1	-1.61682	2.86346
	2	1	-0.532789	0.877641	1	-2.77293	1.70735
		3	0.0905342	0.805378	1	-1.96516	2.14623
	3	1	-0.623323	0.877641	1	-2.86346	1.61682
		2	-0.0905342	0.805378	1	-2.14623	1.96516
Based on estimated marginal means
a. Adjustment for multiple comparisons: Bonferroni.
Multivariate Tests
	Value	F	Hypothesis df	Error df	Sig.	Partial Eta Squared
Pillai's trace	0.199256	0.691577	8	50	0.696994	0.0996282
Wilks' lambda	0.804854	.688a	8	48	0.699976	0.102864
Hotelling's trace	0.237355	0.682395	8	46	0.704553	0.106087
Roy's largest root	0.213427	1.334b	4	25	0.284963	0.175888
Each F tests the multivariate effect of Grupo. These tests are based on the linearly independent pairwise comparisons among the estimated marginal means.
a. Exact statistic
b. The statistic is an upper bound on F that yields a lower bound on the significance level.
Univariate Tests
Measure		Sum of Squares	df	Mean Square	F	Sig.	Partial Eta Squared
xbola	Contrast	19.1372	2	9.56862	1.45458	0.25122	0.0972665
	Error	177.613	27	6.57827
Eax	Contrast	4.14511	2	2.07255	1.00108	0.380715	0.0690351
	Error	55.8984	27	2.07031
DMA	Contrast	2.51637	2	1.25819	0.30143	0.742217	0.0218405
	Error	112.7	27	4.17406
BMA	Contrast	2.00542	2	1.00271	0.281069	0.757158	0.0203953
	Error	96.3222	27	3.56749
The F tests the effect of Grupo. This test is based on the linearly independent pairwise comparisons among the estimated marginal means.
2. Momento
Estimates
Measure		Mean	Std. Error	95% Confidence Interval
				Lower Bound	Upper Bound
xbola	1	-47.1754	1.49517	-50.2432	-44.1076
	2	-47.8188	0.647166	-49.1467	-46.491
	3	-47.4125	0.457015	-48.3503	-46.4748
	4	-47.5801	0.654601	-48.9233	-46.237
Eax	1	7.81739	0.473017	6.84684	8.78794
	2	4.53949	0.211846	4.10482	4.97417
	3	5.59823	0.390798	4.79638	6.40008
	4	4.87638	0.313506	4.23312	5.51964
DMA	1	8.56524	1.1979	6.10735	11.0231
	2	5.60891	0.257943	5.07966	6.13817
	3	5.77605	0.410981	4.93278	6.61931
	4	4.82561	0.256683	4.29893	5.35228
BMA	1	9.02186	1.22248	6.51353	11.5302
	2	5.2804	0.238796	4.79043	5.77037
	3	5.36822	0.321219	4.70913	6.02731
	4	4.86918	0.396556	4.05552	5.68285
Pairwise Comparisons
Measure			Mean Difference (I-J)	Std. Error	Sig.b	95% Confidence Interval for Differenceb
						Lower Bound	Upper Bound
xbola	1	2	0.643432	1.44478	1	-3.4697	4.75656
		3	0.237145	1.70592	1	-4.61943	5.09372
		4	0.404743	1.76467	1	-4.6191	5.42858
	2	1	-0.643432	1.44478	1	-4.75656	3.4697
		3	-0.406286	0.71179	1	-2.43268	1.62011
		4	-0.238689	0.702892	1	-2.23975	1.76237
	3	1	-0.237145	1.70592	1	-5.09372	4.61943
		2	0.406286	0.71179	1	-1.62011	2.43268
		4	0.167598	0.682958	1	-1.77672	2.11191
	4	1	-0.404743	1.76467	1	-5.42858	4.6191
		2	0.238689	0.702892	1	-1.76237	2.23975
		3	-0.167598	0.682958	1	-2.11191	1.77672
Eax	1	2	3.278*	0.367925	9.55442e-09	2.23045	4.32534
		3	2.219*	0.530055	0.00161792	0.710143	3.72817
		4	2.941*	0.387386	2.17953e-07	1.83816	4.04386
	2	1	-3.278*	0.367925	9.55442e-09	-4.32534	-2.23045
		3	-1.05874	0.410512	0.094049	-2.22743	0.109946
		4	-0.336885	0.312014	1	-1.22516	0.551386
	3	1	-2.219*	0.530055	0.00161792	-3.72817	-0.710143
		2	1.05874	0.410512	0.094049	-0.109946	2.22743
		4	0.721855	0.342056	0.26541	-0.251944	1.69565
	4	1	-2.941*	0.387386	2.17953e-07	-4.04386	-1.83816
		2	0.336885	0.312014	1	-0.551386	1.22516
		3	-0.721855	0.342056	0.26541	-1.69565	0.251944
DMA	1	2	2.95633	1.22259	0.135737	-0.52427	6.43693
		3	2.78919	1.16133	0.14081	-0.516997	6.09539
		4	3.740*	1.15634	0.019279	0.447646	7.03163
	2	1	-2.95633	1.22259	0.135737	-6.43693	0.52427
		3	-0.167134	0.466787	1	-1.49603	1.16176
		4	.783*	0.267322	0.0408781	0.0222704	1.54435
	3	1	-2.78919	1.16133	0.14081	-6.09539	0.516997
		2	0.167134	0.466787	1	-1.16176	1.49603
		4	0.950443	0.445574	0.252959	-0.318061	2.21895
	4	1	-3.740*	1.15634	0.019279	-7.03163	-0.447646
		2	-.783*	0.267322	0.0408781	-1.54435	-0.0222704
		3	-0.950443	0.445574	0.252959	-2.21895	0.318061
BMA	1	2	3.741*	1.29169	0.0443542	0.0641485	7.41876
		3	3.654*	1.23639	0.0384756	0.133763	7.1735
		4	4.153*	1.24383	0.0148028	0.611613	7.69373
	2	1	-3.741*	1.29169	0.0443542	-7.41876	-0.0641485
		3	-0.0878216	0.366325	1	-1.13071	0.955067
		4	0.411217	0.386959	1	-0.690415	1.51285
	3	1	-3.654*	1.23639	0.0384756	-7.1735	-0.133763
		2	0.0878216	0.366325	1	-0.955067	1.13071
		4	0.499039	0.523102	1	-0.990178	1.98826
	4	1	-4.153*	1.24383	0.0148028	-7.69373	-0.611613
		2	-0.411217	0.386959	1	-1.51285	0.690415
		3	-0.499039	0.523102	1	-1.98826	0.990178
Based on estimated marginal means
*. The mean difference is significant at the .05 level.
b. Adjustment for multiple comparisons: Bonferroni.
Multivariate Tests
	Value	F	Hypothesis df	Error df	Sig.	Partial Eta Squared
Pillai's trace	0.860584	8.230a	12	16	9.50385e-05	0.860584
Wilks' lambda	0.139416	8.230a	12	16	9.50385e-05	0.860584
Hotelling's trace	6.17277	8.230a	12	16	9.50385e-05	0.860584
Roy's largest root	6.17277	8.230a	12	16	9.50385e-05	0.860584
Each F tests the multivariate effect of Momento. These tests are based on the linearly independent pairwise comparisons among the estimated marginal means.
a. Exact statistic
3. Grupo * Momento
Estimates
Measure			Mean	Std. Error	95% Confidence Interval
					Lower Bound	Upper Bound
xbola	1	1	-47.6664	2.86303	-53.5409	-41.7919
		2	-46.9298	1.23923	-49.4725	-44.3871
		3	-46.9775	0.875116	-48.7731	-45.1819
		4	-48.2162	1.25347	-50.7881	-45.6443
	2	1	-47.6003	2.4416	-52.6101	-42.5906
		2	-48.8863	1.05682	-51.0547	-46.7179
		3	-49.5233	0.746302	-51.0546	-47.9921
		4	-47.8029	1.06896	-49.9962	-45.6096
	3	1	-46.2594	2.4416	-51.2692	-41.2497
		2	-47.6403	1.05682	-49.8087	-45.4719
		3	-45.7368	0.746302	-47.2681	-44.2055
		4	-46.7213	1.06896	-48.9146	-44.5279
Eax	1	1	8.42209	0.905758	6.56363	10.2806
		2	4.71018	0.405654	3.87785	5.54252
		3	6.21078	0.748321	4.67535	7.74621
		4	4.97572	0.600318	3.74397	6.20747
	2	1	7.89492	0.772433	6.31001	9.47982
		2	4.9999	0.345943	4.29008	5.70972
		3	5.50803	0.63817	4.19861	6.81744
		4	4.98401	0.511953	3.93357	6.03445
	3	1	7.13516	0.772433	5.55025	8.72006
		2	3.90839	0.345943	3.19858	4.61821
		3	5.07589	0.63817	3.76647	6.38531
		4	4.66941	0.511953	3.61897	5.71985
DMA	1	1	8.44732	2.29381	3.74081	13.1538
		2	6.06788	0.493923	5.05444	7.08133
		3	7.05933	0.786969	5.4446	8.67406
		4	4.94615	0.491511	3.93765	5.95465
	2	1	8.66366	1.95617	4.64994	12.6774
		2	5.7902	0.421219	4.92593	6.65447
		3	4.85819	0.67113	3.48114	6.23523
		4	4.64917	0.419162	3.78912	5.50922
	3	1	8.58474	1.95617	4.57102	12.5985
		2	4.96866	0.421219	4.10439	5.83293
		3	5.41063	0.67113	4.03359	6.78768
		4	4.8815	0.419162	4.02145	5.74155
BMA	1	1	9.60656	2.34088	4.80348	14.4096
		2	5.63397	0.457259	4.69575	6.57219
		3	5.19217	0.615088	3.93012	6.45423
		4	5.64844	0.759347	4.09039	7.20649
	2	1	9.01403	1.99631	4.91795	13.1101
		2	5.71555	0.389952	4.91543	6.51566
		3	5.25273	0.524549	4.17645	6.32902
		4	3.96768	0.647574	2.63897	5.29639
	3	1	8.44498	1.99631	4.3489	12.5411
		2	4.49168	0.389952	3.69157	5.2918
		3	5.65976	0.524549	4.58347	6.73604
		4	4.99143	0.647574	3.66272	6.32014
Pairwise Comparisons
Measure				Mean Difference (I-J)	Std. Error	Sig.b	95% Confidence Interval for Differenceb
							Lower Bound	Upper Bound
xbola	1	1	2	-0.0660521	3.76276	1	-9.67035	9.53824
			3	-1.40695	3.76276	1	-11.0112	8.19735
		2	1	0.0660521	3.76276	1	-9.53824	9.67035
			3	-1.3409	3.45295	1	-10.1544	7.47261
		3	1	1.40695	3.76276	1	-8.19735	11.0112
			2	1.3409	3.45295	1	-7.47261	10.1544
	2	1	2	1.95651	1.62867	0.720207	-2.20059	6.11361
			3	0.710485	1.62867	1	-3.44662	4.86759
		2	1	-1.95651	1.62867	0.720207	-6.11361	2.20059
			3	-1.24602	1.49457	1	-5.06084	2.56879
		3	1	-0.710485	1.62867	1	-4.86759	3.44662
			2	1.24602	1.49457	1	-2.56879	5.06084
	3	1	2	2.54588	1.15013	0.106484	-0.389771	5.48154
			3	-1.24065	1.15013	0.870784	-4.17631	1.695
		2	1	-2.54588	1.15013	0.106484	-5.48154	0.389771
			3	-3.787*	1.05543	0.00390866	-6.48048	-1.09259
		3	1	1.24065	1.15013	0.870784	-1.695	4.17631
			2	3.787*	1.05543	0.00390866	1.09259	6.48048
	4	1	2	-0.413314	1.64738	1	-4.61817	3.79155
			3	-1.49498	1.64738	1	-5.69984	2.70988
		2	1	0.413314	1.64738	1	-3.79155	4.61817
			3	-1.08167	1.51174	1	-4.94031	2.77698
		3	1	1.49498	1.64738	1	-2.70988	5.69984
			2	1.08167	1.51174	1	-2.77698	4.94031
Eax	1	1	2	0.527176	1.1904	1	-2.51127	3.56562
			3	1.28694	1.1904	0.867648	-1.75151	4.32538
		2	1	-0.527176	1.1904	1	-3.56562	2.51127
			3	0.759761	1.09239	1	-2.02851	3.54803
		3	1	-1.28694	1.1904	0.867648	-4.32538	1.75151
			2	-0.759761	1.09239	1	-3.54803	2.02851
	2	1	2	-0.289716	0.533134	1	-1.65052	1.07109
			3	0.801792	0.533134	0.43263	-0.559011	2.1626
		2	1	0.289716	0.533134	1	-1.07109	1.65052
			3	1.09151	0.489238	0.102538	-0.15725	2.34027
		3	1	-0.801792	0.533134	0.43263	-2.1626	0.559011
			2	-1.09151	0.489238	0.102538	-2.34027	0.15725
	3	1	2	0.702756	0.983486	1	-1.80755	3.21306
			3	1.13489	0.983486	0.775903	-1.37542	3.6452
		2	1	-0.702756	0.983486	1	-3.21306	1.80755
			3	0.432135	0.902509	1	-1.87148	2.73575
		3	1	-1.13489	0.983486	0.775903	-3.6452	1.37542
			2	-0.432135	0.902509	1	-2.73575	1.87148
	4	1	2	-0.00828391	0.788972	1	-2.0221	2.00554
			3	0.306316	0.788972	1	-1.7075	2.32013
		2	1	0.00828391	0.788972	1	-2.00554	2.0221
			3	0.314599	0.724011	1	-1.53341	2.16261
		3	1	-0.306316	0.788972	1	-2.32013	1.7075
			2	-0.314599	0.724011	1	-2.16261	1.53341
DMA	1	1	2	-0.216343	3.01466	1	-7.91114	7.47845
			3	-0.137424	3.01466	1	-7.83222	7.55737
		2	1	0.216343	3.01466	1	-7.47845	7.91114
			3	0.078919	2.76644	1	-6.98231	7.14014
		3	1	0.137424	3.01466	1	-7.55737	7.83222
			2	-0.078919	2.76644	1	-7.14014	6.98231
	2	1	2	0.277685	0.649142	1	-1.37922	1.93459
			3	1.09922	0.649142	0.305692	-0.557684	2.75613
		2	1	-0.277685	0.649142	1	-1.93459	1.37922
			3	0.82154	0.595694	0.537517	-0.698944	2.34202
		3	1	-1.09922	0.649142	0.305692	-2.75613	0.557684
			2	-0.82154	0.595694	0.537517	-2.34202	0.698944
	3	1	2	2.20114	1.03428	0.127795	-0.438814	4.8411
			3	1.6487	1.03428	0.367694	-0.99126	4.28866
		2	1	-2.20114	1.03428	0.127795	-4.8411	0.438814
			3	-0.552446	0.949121	1	-2.97504	1.87015
		3	1	-1.6487	1.03428	0.367694	-4.28866	0.99126
			2	0.552446	0.949121	1	-1.87015	2.97504
	4	1	2	0.296983	0.645973	1	-1.35184	1.9458
			3	0.0646451	0.645973	1	-1.58417	1.71346
		2	1	-0.296983	0.645973	1	-1.9458	1.35184
			3	-0.232337	0.592785	1	-1.7454	1.28072
		3	1	-0.0646451	0.645973	1	-1.71346	1.58417
			2	0.232337	0.592785	1	-1.28072	1.7454
BMA	1	1	2	0.592529	3.07651	1	-7.26014	8.4452
			3	1.16158	3.07651	1	-6.69109	9.01425
		2	1	-0.592529	3.07651	1	-8.4452	7.26014
			3	0.569049	2.8232	1	-6.63706	7.77515
		3	1	-1.16158	3.07651	1	-9.01425	6.69109
			2	-0.569049	2.8232	1	-7.77515	6.63706
	2	1	2	-0.0815754	0.600956	1	-1.61549	1.45234
			3	1.14229	0.600956	0.204164	-0.391625	2.67621
		2	1	0.0815754	0.600956	1	-1.45234	1.61549
			3	1.22387	0.551475	0.105184	-0.183752	2.63148
		3	1	-1.14229	0.600956	0.204164	-2.67621	0.391625
			2	-1.22387	0.551475	0.105184	-2.63148	0.183752
	3	1	2	-0.0605613	0.808384	1	-2.12393	2.0028
			3	-0.467586	0.808384	1	-2.53095	1.59578
		2	1	0.0605613	0.808384	1	-2.0028	2.12393
			3	-0.407025	0.741824	1	-2.3005	1.48645
		3	1	0.467586	0.808384	1	-1.59578	2.53095
			2	0.407025	0.741824	1	-1.48645	2.3005
	4	1	2	1.68076	0.997978	0.31103	-0.866534	4.22806
			3	0.65701	0.997978	1	-1.89029	3.20431
		2	1	-1.68076	0.997978	0.31103	-4.22806	0.866534
			3	-1.02375	0.915807	0.820413	-3.36131	1.31381
		3	1	-0.65701	0.997978	1	-3.20431	1.89029
			2	1.02375	0.915807	0.820413	-1.31381	3.36131
Based on estimated marginal means
*. The mean difference is significant at the .05 level.
b. Adjustment for multiple comparisons: Bonferroni.
Multivariate Tests
Momento		Value	F	Hypothesis df	Error df	Sig.	Partial Eta Squared
1	Pillai's trace	0.104845	0.345766	8	50	0.94338	0.0524225
	Wilks' lambda	0.895813	.339a	8	48	0.946154	0.0535261
	Hotelling's trace	0.11557	0.332264	8	46	0.949107	0.0546284
	Roy's largest root	0.108823	.680b	4	25	0.612212	0.0981424
2	Pillai's trace	0.469671	1.91818	8	50	0.0777966	0.234836
	Wilks' lambda	0.557732	2.034a	8	48	0.0620627	0.253185
	Hotelling's trace	0.743842	2.13855	8	46	0.0509085	0.271095
	Roy's largest root	0.670571	4.191b	4	25	0.00985389	0.401402
3	Pillai's trace	0.538439	2.3025	8	50	0.0347484	0.26922
	Wilks' lambda	0.519263	2.326a	8	48	0.0337531	0.279401
	Hotelling's trace	0.814684	2.34222	8	46	0.0334253	0.289441
	Roy's largest root	0.641447	4.009b	4	25	0.0120059	0.390781
4	Pillai's trace	0.160432	0.545075	8	50	0.816792	0.0802162
	Wilks' lambda	0.844524	.529a	8	48	0.828791	0.0810204
	Hotelling's trace	0.178231	0.512415	8	46	0.840834	0.0818239
	Roy's largest root	0.13465	.842b	4	25	0.512002	0.118671
Each F tests the multivariate simple effects of Grupo within each level combination of the other effects shown. These tests are based on the linearly independent pairwise comparisons among the estimated marginal means.
a. Exact statistic
b. The statistic is an upper bound on F that yields a lower bound on the significance level.
Univariate Tests
Measure			Sum of Squares	df	Mean Square	F	Sig.	Partial Eta Squared
xbola	1	Contrast	13.0713	2	6.53564	0.0996656	0.905471	0.00732854
		Error	1770.54	27	65.5756
	2	Contrast	18.9713	2	9.48567	0.772103	0.471974	0.0540987
		Error	331.708	27	12.2855
	3	Contrast	81.3569	2	40.6784	6.63961	0.00451665	0.329679
		Error	165.419	27	6.12663
	4	Contrast	11.776	2	5.888	0.468439	0.630971	0.0335355
		Error	339.374	27	12.5694
Eax	1	Contrast	8.00161	2	4.00081	0.609583	0.550889	0.0432035
		Error	177.206	27	6.56319
	2	Contrast	6.93724	2	3.46862	2.63484	0.0900913	0.163301
		Error	35.544	27	1.31644
	3	Contrast	5.97993	2	2.98997	0.667422	0.52129	0.0471096
		Error	120.956	27	4.47987
	4	Contrast	0.674624	2	0.337312	0.116998	0.890035	0.00859208
		Error	77.8424	27	2.88305
DMA	1	Contrast	0.217811	2	0.108905	0.00258728	0.997416	0.000191614
		Error	1136.5	27	42.0926
	2	Contrast	6.49273	2	3.24636	1.66337	0.208336	0.109696
		Error	52.6954	27	1.95168
	3	Contrast	23.4165	2	11.7082	2.36312	0.113308	0.148969
		Error	133.773	27	4.95457
	4	Contrast	0.488697	2	0.244348	0.126431	0.881754	0.00927833
		Error	52.182	27	1.93267
BMA	1	Contrast	6.29376	2	3.14688	0.071785	0.930908	0.00528928
		Error	1183.61	27	43.8376
	2	Contrast	9.88834	2	4.94417	2.95582	0.0690543	0.179622
		Error	45.1625	27	1.67269
	3	Contrast	1.32029	2	0.660146	0.21811	0.80544	0.0158994
		Error	81.7199	27	3.02666
	4	Contrast	13.78	2	6.89	1.49365	0.242525	0.0996187
		Error	124.547	27	4.61287
Each F tests the simple effects of Grupo within each level combination of the other effects shown. These tests are based on the linearly independent pairwise comparisons among the estimated marginal means.
4. Grupo * Momento
Estimates
Measure			Mean	Std. Error	95% Confidence Interval
					Lower Bound	Upper Bound
xbola	1	1	-47.6664	2.86303	-53.5409	-41.7919
		2	-46.9298	1.23923	-49.4725	-44.3871
		3	-46.9775	0.875116	-48.7731	-45.1819
		4	-48.2162	1.25347	-50.7881	-45.6443
	2	1	-47.6003	2.4416	-52.6101	-42.5906
		2	-48.8863	1.05682	-51.0547	-46.7179
		3	-49.5233	0.746302	-51.0546	-47.9921
		4	-47.8029	1.06896	-49.9962	-45.6096
	3	1	-46.2594	2.4416	-51.2692	-41.2497
		2	-47.6403	1.05682	-49.8087	-45.4719
		3	-45.7368	0.746302	-47.2681	-44.2055
		4	-46.7213	1.06896	-48.9146	-44.5279
Eax	1	1	8.42209	0.905758	6.56363	10.2806
		2	4.71018	0.405654	3.87785	5.54252
		3	6.21078	0.748321	4.67535	7.74621
		4	4.97572	0.600318	3.74397	6.20747
	2	1	7.89492	0.772433	6.31001	9.47982
		2	4.9999	0.345943	4.29008	5.70972
		3	5.50803	0.63817	4.19861	6.81744
		4	4.98401	0.511953	3.93357	6.03445
	3	1	7.13516	0.772433	5.55025	8.72006
		2	3.90839	0.345943	3.19858	4.61821
		3	5.07589	0.63817	3.76647	6.38531
		4	4.66941	0.511953	3.61897	5.71985
DMA	1	1	8.44732	2.29381	3.74081	13.1538
		2	6.06788	0.493923	5.05444	7.08133
		3	7.05933	0.786969	5.4446	8.67406
		4	4.94615	0.491511	3.93765	5.95465
	2	1	8.66366	1.95617	4.64994	12.6774
		2	5.7902	0.421219	4.92593	6.65447
		3	4.85819	0.67113	3.48114	6.23523
		4	4.64917	0.419162	3.78912	5.50922
	3	1	8.58474	1.95617	4.57102	12.5985
		2	4.96866	0.421219	4.10439	5.83293
		3	5.41063	0.67113	4.03359	6.78768
		4	4.8815	0.419162	4.02145	5.74155
BMA	1	1	9.60656	2.34088	4.80348	14.4096
		2	5.63397	0.457259	4.69575	6.57219
		3	5.19217	0.615088	3.93012	6.45423
		4	5.64844	0.759347	4.09039	7.20649
	2	1	9.01403	1.99631	4.91795	13.1101
		2	5.71555	0.389952	4.91543	6.51566
		3	5.25273	0.524549	4.17645	6.32902
		4	3.96768	0.647574	2.63897	5.29639
	3	1	8.44498	1.99631	4.3489	12.5411
		2	4.49168	0.389952	3.69157	5.2918
		3	5.65976	0.524549	4.58347	6.73604
		4	4.99143	0.647574	3.66272	6.32014
Pairwise Comparisons
Measure				Mean Difference (I-J)	Std. Error	Sig.b	95% Confidence Interval for Differenceb
							Lower Bound	Upper Bound
xbola	1	1	2	-0.736566	2.76654	1	-8.61261	7.13948
			3	-0.688932	3.26658	1	-9.98857	8.6107
			4	0.549841	3.37909	1	-9.07008	10.1698
		2	1	0.736566	2.76654	1	-7.13948	8.61261
			3	0.0476334	1.36297	1	-3.83262	3.92788
			4	1.28641	1.34594	1	-2.54533	5.11815
		3	1	0.688932	3.26658	1	-8.6107	9.98857
			2	-0.0476334	1.36297	1	-3.92788	3.83262
			4	1.23877	1.30777	1	-2.4843	4.96185
		4	1	-0.549841	3.37909	1	-10.1698	9.07008
			2	-1.28641	1.34594	1	-5.11815	2.54533
			3	-1.23877	1.30777	1	-4.96185	2.4843
	2	1	2	1.28599	2.35931	1	-5.43072	8.00271
			3	1.923	2.78575	1	-6.00775	9.85376
			4	0.202579	2.8817	1	-8.00132	8.40648
		2	1	-1.28599	2.35931	1	-8.00271	5.43072
			3	0.63701	1.16235	1	-2.67208	3.9461
			4	-1.08342	1.14782	1	-4.35113	2.1843
		3	1	-1.923	2.78575	1	-9.85376	6.00775
			2	-0.63701	1.16235	1	-3.9461	2.67208
			4	-1.72043	1.11527	0.80739	-4.89548	1.45462
		4	1	-0.202579	2.8817	1	-8.40648	8.00132
			2	1.08342	1.14782	1	-2.1843	4.35113
			3	1.72043	1.11527	0.80739	-1.45462	4.89548
	3	1	2	1.38087	2.35931	1	-5.33585	8.09758
			3	-0.522636	2.78575	1	-8.45339	7.40812
			4	0.461808	2.8817	1	-7.74209	8.66571
		2	1	-1.38087	2.35931	1	-8.09758	5.33585
			3	-1.9035	1.16235	0.67861	-5.21259	1.40559
			4	-0.919058	1.14782	1	-4.18678	2.34866
		3	1	0.522636	2.78575	1	-7.40812	8.45339
			2	1.9035	1.16235	0.67861	-1.40559	5.21259
			4	0.984445	1.11527	1	-2.19061	4.15949
		4	1	-0.461808	2.8817	1	-8.66571	7.74209
			2	0.919058	1.14782	1	-2.34866	4.18678
			3	-0.984445	1.11527	1	-4.15949	2.19061
Eax	1	1	2	3.712*	0.704523	8.88376e-05	1.7062	5.71761
			3	2.21131	1.01498	0.229546	-0.678227	5.10085
			4	3.446*	0.741788	0.000473122	1.33458	5.55817
		2	1	-3.712*	0.704523	8.88376e-05	-5.71761	-1.7062
			3	-1.5006	0.786071	0.401676	-3.73846	0.737267
			4	-0.265537	0.59746	1	-1.96645	1.43537
		3	1	-2.21131	1.01498	0.229546	-5.10085	0.678227
			2	1.5006	0.786071	0.401676	-0.737267	3.73846
			4	1.23506	0.654987	0.42089	-0.629622	3.09974
		4	1	-3.446*	0.741788	0.000473122	-5.55817	-1.33458
			2	0.265537	0.59746	1	-1.43537	1.96645
			3	-1.23506	0.654987	0.42089	-3.09974	0.629622
	2	1	2	2.895*	0.600819	0.000297682	1.18455	4.60549
			3	2.38689	0.865576	0.061899	-0.0773154	4.8511
			4	2.911*	0.632599	0.000533206	1.10997	4.71186
		2	1	-2.895*	0.600819	0.000297682	-4.60549	-1.18455
			3	-0.508124	0.670363	1	-2.41658	1.40033
			4	0.0158954	0.509516	1	-1.43464	1.46644
		3	1	-2.38689	0.865576	0.061899	-4.8511	0.0773154
			2	0.508124	0.670363	1	-1.40033	2.41658
			4	0.52402	0.558575	1	-1.06619	2.11423
		4	1	-2.911*	0.632599	0.000533206	-4.71186	-1.10997
			2	-0.0158954	0.509516	1	-1.46644	1.43464
			3	-0.52402	0.558575	1	-2.11423	1.06619
	3	1	2	3.227*	0.600819	6.76151e-05	1.51629	4.93723
			3	2.05926	0.865576	0.148122	-0.404942	4.52347
			4	2.466*	0.632599	0.00347759	0.664804	4.26669
		2	1	-3.227*	0.600819	6.76151e-05	-4.93723	-1.51629
			3	-1.1675	0.670363	0.557786	-3.07595	0.740959
			4	-0.761013	0.509516	0.881253	-2.21155	0.689527
		3	1	-2.05926	0.865576	0.148122	-4.52347	0.404942
			2	1.1675	0.670363	0.557786	-0.740959	3.07595
			4	0.406484	0.558575	1	-1.18372	1.99669
		4	1	-2.466*	0.632599	0.00347759	-4.26669	-0.664804
			2	0.761013	0.509516	0.881253	-0.689527	2.21155
			3	-0.406484	0.558575	1	-1.99669	1.18372
DMA	1	1	2	2.37944	2.34109	1	-4.2854	9.04427
			3	1.38799	2.22378	1	-4.94288	7.71887
			4	3.50117	2.21423	0.752844	-2.80251	9.80486
		2	1	-2.37944	2.34109	1	-9.04427	4.2854
			3	-0.991445	0.89383	1	-3.53609	1.5532
			4	1.12174	0.511883	0.223374	-0.335542	2.57902
		3	1	-1.38799	2.22378	1	-7.71887	4.94288
			2	0.991445	0.89383	1	-1.5532	3.53609
			4	2.11318	0.853209	0.118893	-0.315819	4.54218
		4	1	-3.50117	2.21423	0.752844	-9.80486	2.80251
			2	-1.12174	0.511883	0.223374	-2.57902	0.335542
			3	-2.11318	0.853209	0.118893	-4.54218	0.315819
	2	1	2	2.87346	1.99649	0.969422	-2.81033	8.55726
			3	3.80548	1.89645	0.329391	-1.59351	9.20447
			4	4.0145	1.8883	0.256785	-1.3613	9.3903
		2	1	-2.87346	1.99649	0.969422	-8.55726	2.81033
			3	0.932014	0.76226	1	-1.23806	3.10209
			4	1.14103	0.436535	0.0867684	-0.101737	2.38381
		3	1	-3.80548	1.89645	0.329391	-9.20447	1.59351
			2	-0.932014	0.76226	1	-3.10209	1.23806
			4	0.20902	0.727619	1	-1.86244	2.28048
		4	1	-4.0145	1.8883	0.256785	-9.3903	1.3613
			2	-1.14103	0.436535	0.0867684	-2.38381	0.101737
			3	-0.20902	0.727619	1	-2.28048	1.86244
	3	1	2	3.61608	1.99649	0.487477	-2.06771	9.29988
			3	3.17411	1.89645	0.634406	-2.22487	8.5731
			4	3.70324	1.8883	0.361504	-1.67256	9.07904
		2	1	-3.61608	1.99649	0.487477	-9.29988	2.06771
			3	-0.441971	0.76226	1	-2.61205	1.72811
			4	0.087157	0.436535	1	-1.15561	1.32993
		3	1	-3.17411	1.89645	0.634406	-8.5731	2.22487
			2	0.441971	0.76226	1	-1.72811	2.61205
			4	0.529128	0.727619	1	-1.54233	2.60059
		4	1	-3.70324	1.8883	0.361504	-9.07904	1.67256
			2	-0.087157	0.436535	1	-1.32993	1.15561
			3	-0.529128	0.727619	1	-2.60059	1.54233
BMA	1	1	2	3.97258	2.4734	0.719281	-3.06892	11.0141
			3	4.41438	2.3675	0.438881	-2.32565	11.1544
			4	3.95812	2.38175	0.648671	-2.8225	10.7387
		2	1	-3.97258	2.4734	0.719281	-11.0141	3.06892
			3	0.441799	0.701458	1	-1.55518	2.43878
			4	-0.0144686	0.74097	1	-2.12393	2.095
		3	1	-4.41438	2.3675	0.438881	-11.1544	2.32565
			2	-0.441799	0.701458	1	-2.43878	1.55518
			4	-0.456268	1.00166	1	-3.3079	2.39537
		4	1	-3.95812	2.38175	0.648671	-10.7387	2.8225
			2	0.0144686	0.74097	1	-2.095	2.12393
			3	0.456268	1.00166	1	-2.39537	3.3079
	2	1	2	3.29848	2.10932	0.777114	-2.70653	9.3035
			3	3.76129	2.01901	0.440307	-1.98663	9.50922
			4	5.04635	2.03117	0.116827	-0.736174	10.8289
		2	1	-3.29848	2.10932	0.777114	-9.3035	2.70653
			3	0.462813	0.598206	1	-1.24022	2.16584
			4	1.74787	0.631901	0.0606648	-0.0510878	3.54683
		3	1	-3.76129	2.01901	0.440307	-9.50922	1.98663
			2	-0.462813	0.598206	1	-2.16584	1.24022
			4	1.28506	0.854221	0.864585	-1.14682	3.71694
		4	1	-5.04635	2.03117	0.116827	-10.8289	0.736174
			2	-1.74787	0.631901	0.0606648	-3.54683	0.0510878
			3	-1.28506	0.854221	0.864585	-3.71694	1.14682
	3	1	2	3.9533	2.10932	0.430568	-2.05172	9.95831
			3	2.78522	2.01901	1	-2.9627	8.53314
			4	3.45355	2.03117	0.603429	-2.32898	9.23607
		2	1	-3.9533	2.10932	0.430568	-9.95831	2.05172
			3	-1.16808	0.598206	0.367811	-2.87111	0.534953
			4	-0.499749	0.631901	1	-2.29871	1.29921
		3	1	-2.78522	2.01901	1	-8.53314	2.9627
			2	1.16808	0.598206	0.367811	-0.534953	2.87111
			4	0.668328	0.854221	1	-1.76355	3.10021
		4	1	-3.45355	2.03117	0.603429	-9.23607	2.32898
			2	0.499749	0.631901	1	-1.29921	2.29871
			3	-0.668328	0.854221	1	-3.10021	1.76355
Based on estimated marginal means
*. The mean difference is significant at the .05 level.
b. Adjustment for multiple comparisons: Bonferroni.
Multivariate Tests
Grupo		Value	F	Hypothesis df	Error df	Sig.	Partial Eta Squared
1	Pillai's trace	0.761354	4.254a	12	16	0.00414933	0.761354
	Wilks' lambda	0.238646	4.254a	12	16	0.00414933	0.761354
	Hotelling's trace	3.19031	4.254a	12	16	0.00414933	0.761354
	Roy's largest root	3.19031	4.254a	12	16	0.00414933	0.761354
2	Pillai's trace	0.716292	3.366a	12	16	0.0128235	0.716292
	Wilks' lambda	0.283708	3.366a	12	16	0.0128235	0.716292
	Hotelling's trace	2.52475	3.366a	12	16	0.0128235	0.716292
	Roy's largest root	2.52475	3.366a	12	16	0.0128235	0.716292
3	Pillai's trace	0.645193	2.425a	12	16	0.0500063	0.645193
	Wilks' lambda	0.354807	2.425a	12	16	0.0500063	0.645193
	Hotelling's trace	1.81843	2.425a	12	16	0.0500063	0.645193
	Roy's largest root	1.81843	2.425a	12	16	0.0500063	0.645193
Each F tests the multivariate simple effects of Momento within each level combination of the other effects shown. These tests are based on the linearly independent pairwise comparisons among the estimated marginal means.
a. Exact statistic
Post Hoc Tests
Grupo
Multiple Comparisons
Bonferroni
Measure			Mean Difference (I-J)	Std. Error	Sig.	95% Confidence Interval
						Lower Bound	Upper Bound
xbola	1	2	1.00576	1.19177	1	-2.03618	4.04769
		3	-0.858024	1.19177	1	-3.89996	2.18391
	2	1	-1.00576	1.19177	1	-4.04769	2.03618
		3	-1.86378	1.09364	0.299483	-4.65525	0.927692
	3	1	0.858024	1.19177	1	-2.18391	3.89996
		2	1.86378	1.09364	0.299483	-0.927692	4.65525
Eax	1	2	0.232983	0.66858	1	-1.47354	1.9395
		3	0.882484	0.66858	0.593813	-0.824038	2.58901
	2	1	-0.232983	0.66858	1	-1.9395	1.47354
		3	0.649501	0.613531	0.897446	-0.916511	2.21551
	3	1	-0.882484	0.66858	0.593813	-2.58901	0.824038
		2	-0.649501	0.613531	0.897446	-2.21551	0.916511
DMA	1	2	0.639867	0.949325	1	-1.78325	3.06298
		3	0.668786	0.949325	1	-1.75433	3.0919
	2	1	-0.639867	0.949325	1	-3.06298	1.78325
		3	0.0289189	0.87116	1	-2.19468	2.25252
	3	1	-0.668786	0.949325	1	-3.0919	1.75433
		2	-0.0289189	0.87116	1	-2.25252	2.19468
BMA	1	2	0.532789	0.877641	1	-1.70735	2.77293
		3	0.623323	0.877641	1	-1.61682	2.86346
	2	1	-0.532789	0.877641	1	-2.77293	1.70735
		3	0.0905342	0.805378	1	-1.96516	2.14623
	3	1	-0.623323	0.877641	1	-2.86346	1.61682
		2	-0.0905342	0.805378	1	-2.14623	1.96516
Based on observed means. The error term is Mean Square(Error) = 3.567.
Profile Plots
xbola
Eax
DMA
BMA
