# Supplementary material for: The effect of enhanced variability after performance stabilization through constant practice
Source: PeerJ. 2022 Sep 16;10:e13733. doi: 10.7717/peerj.13733 (PMC9484454; doi:10.7717/peerj.13733)
Supplement: Supplemental Information 4 [file peerj-10-13733-s004.zip › Resultados/comp_medias_4mom_vinicial.xlsm]

## Sheet: Sheet1
GLM Pre_MXbola2_3 Post_MXbola2_3 Retest1_MXbola2_3 Retest2_MXbola2_3 Pre_MEAX2_3 Post_MEAX2_3
Retest1_MEAX2_3 Retest2_MEAX2_3 Pre_MDMA2_3 Post_MDMA2_3 Retest1_MDMA2_3 Retest2_MDMA2_3
Pre_MBMA2_3 Post_MBMA2_3 Retest1_MBMA2_3 Retest2_MBMA2_3 BY Vinicial
/WSFACTOR=Momento 4 Polynomial
/MEASURE=xbola Eax DMA BMA
/METHOD=SSTYPE(3)
/POSTHOC=Vinicial(BONFERRONI)
/PLOT=PROFILE(Momento*Vinicial) TYPE=LINE ERRORBAR=NO MEANREFERENCE=NO YAXIS=AUTO
/EMMEANS=TABLES(Vinicial) COMPARE ADJ(BONFERRONI)
/EMMEANS=TABLES(Momento) COMPARE ADJ(BONFERRONI)
/EMMEANS=TABLES(Vinicial*Momento)COMPARE (Vinicial)ADJ(BONFERRONI)
/EMMEANS=TABLES(Vinicial*Momento)COMPARE (Momento)ADJ(BONFERRONI)
/PRINT=DESCRIPTIVE ETASQ
/CRITERIA=ALPHA(.05)
/WSDESIGN=Momento
/DESIGN=Vinicial.
General Linear Model
Notes
Output Created		10-SEP-2020 16:09:05
Comments
Input	Active Dataset	DataSet1
	Filter	<none>
	Weight	<none>
	Split File	<none>
	N of Rows in Working Data File	30
Missing Value Handling	Definition of Missing	User-defined missing values are treated as missing.
	Cases Used	Statistics are based on all cases with valid data for all variables in the model.
Syntax		GLM Pre_MXbola2_3 Post_MXbola2_3 Retest1_MXbola2_3 Retest2_MXbola2_3 Pre_MEAX2_3 Post_MEAX2_3 Retest1_MEAX2_3 Retest2_MEAX2_3 Pre_MDMA2_3 Post_MDMA2_3 Retest1_MDMA2_3 Retest2_MDMA2_3 Pre_MBMA2_3 Post_MBMA2_3 Retest1_MBMA2_3 Retest2_MBMA2_3 BY Vinicial /WSFACTOR=Momento 4 Polynomial /MEASURE=xbola Eax DMA BMA /METHOD=SSTYPE(3) /POSTHOC=Vinicial(BONFERRONI) /PLOT=PROFILE(Momento*Vinicial) TYPE=LINE…
Resources	Processor Time	00:00:01.06
	Elapsed Time	00:00:00.87
Warnings
Post hoc tests are not performed for Vinicial because there are fewer than three groups.
Within-Subjects Factors
Measure		Dependent Variable
xbola	1	Pre_MXbola2_3
	2	Post_MXbola2_3
	3	Retest1_MXbola2_3
	4	Retest2_MXbola2_3
Eax	1	Pre_MEAX2_3
	2	Post_MEAX2_3
	3	Retest1_MEAX2_3
	4	Retest2_MEAX2_3
DMA	1	Pre_MDMA2_3
	2	Post_MDMA2_3
	3	Retest1_MDMA2_3
	4	Retest2_MDMA2_3
BMA	1	Pre_MBMA2_3
	2	Post_MBMA2_3
	3	Retest1_MBMA2_3
	4	Retest2_MBMA2_3
Between-Subjects Factors
		N
Vinicial	1	15
	2	15
Descriptive Statistics
Vinicial		Mean	Std. Deviation	N
Pre_MXbola2_3	1	-49.2971	4.67451	15
	2	-44.9555	9.76994	15
	Total	-47.1263	7.84244	30
Post_MXbola2_3	1	-47.4834	3.37837	15
	2	-48.3321	3.63995	15
	Total	-47.9077	3.47741	30
Retest1_MXbola2_3	1	-46.4644	2.73588	15
	2	-48.4477	2.83456	15
	Total	-47.456	2.91711	30
Retest2_MXbola2_3	1	-46.9699	2.93295	15
	2	-48.0632	3.9799	15
	Total	-47.5165	3.47974	30
Pre_MEAX2_3	1	6.27797	1.78655	15
	2	9.23586	2.31308	15
	Total	7.75692	2.52715	30
Post_MEAX2_3	1	3.81533	0.854409	15
	2	5.22952	1.11039	15
	Total	4.52242	1.21032	30
Retest1_MEAX2_3	1	4.80073	1.25919	15
	2	6.27322	2.51392	15
	Total	5.53698	2.09216	30
Retest2_MEAX2_3	1	4.3975	1.12923	15
	2	5.33539	1.96519	15
	Total	4.86644	1.64544	30
Pre_MDMA2_3	1	5.54558	1.58605	15
	2	11.6085	7.68025	15
	Total	8.57703	6.26076	30
Post_MDMA2_3	1	5.03078	1.04208	15
	2	6.09525	1.5921	15
	Total	5.56302	1.42862	30
Retest1_MDMA2_3	1	4.95922	1.08097	15
	2	6.33622	3.00725	15
	Total	5.64772	2.32816	30
Retest2_MDMA2_3	1	4.50847	1.17967	15
	2	5.11863	1.47347	15
	Total	4.81355	1.34768	30
Pre_MBMA2_3	1	7.27726	2.02157	15
	2	10.6495	8.64954	15
	Total	8.96338	6.40557	30
Post_MBMA2_3	1	5.10896	1.47887	15
	2	5.38112	1.30594	15
	Total	5.24504	1.37779	30
Retest1_MBMA2_3	1	5.57365	1.56471	15
	2	5.198	1.84595	15
	Total	5.38583	1.69217	30
Retest2_MBMA2_3	1	4.74195	2.23333	15
	2	4.84057	2.21078	15
	Total	4.79126	2.18401	30
Multivariate Testsa
Effect			Value	F	Hypothesis df	Error df	Sig.	Partial Eta Squared
Between Subjects	Intercept	Pillai's Trace	0.998244	3552.408b	4	25	4.86462e-34	0.998244
		Wilks' Lambda	0.00175628	3552.408b	4	25	4.86462e-34	0.998244
		Hotelling's Trace	568.385	3552.408b	4	25	4.86462e-34	0.998244
		Roy's Largest Root	568.385	3552.408b	4	25	4.86462e-34	0.998244
	Vinicial	Pillai's Trace	0.684328	13.549b	4	25	5.25576e-06	0.684328
		Wilks' Lambda	0.315672	13.549b	4	25	5.25576e-06	0.684328
		Hotelling's Trace	2.16785	13.549b	4	25	5.25576e-06	0.684328
		Roy's Largest Root	2.16785	13.549b	4	25	5.25576e-06	0.684328
Within Subjects	Momento	Pillai's Trace	0.907104	13.833b	12	17	1.76854e-06	0.907104
		Wilks' Lambda	0.0928958	13.833b	12	17	1.76854e-06	0.907104
		Hotelling's Trace	9.76475	13.833b	12	17	1.76854e-06	0.907104
		Roy's Largest Root	9.76475	13.833b	12	17	1.76854e-06	0.907104
	Momento * Vinicial	Pillai's Trace	0.658401	2.730b	12	17	0.0288729	0.658401
		Wilks' Lambda	0.341599	2.730b	12	17	0.0288729	0.658401
		Hotelling's Trace	1.92741	2.730b	12	17	0.0288729	0.658401
		Roy's Largest Root	1.92741	2.730b	12	17	0.0288729	0.658401
a. Design: Intercept + Vinicial Within Subjects Design: Momento
b. Exact statistic
Mauchly's Test of Sphericitya
Within Subjects Effect		Mauchly's W	Approx. Chi-Square	df	Sig.	Epsilonb
						Greenhouse-Geisser	Huynh-Feldt	Lower-bound
Momento	xbola	0.233579	38.8604	5	2.61042e-07	0.517075	0.561296	0.333333
	Eax	0.611149	13.1584	5	0.0220247	0.744821	0.841355	0.333333
	DMA	0.105194	60.1772	5	1.19615e-11	0.472514	0.508182	0.333333
	BMA	0.122222	56.1679	5	7.96848e-11	0.46426	0.498403	0.333333
Tests the null hypothesis that the error covariance matrix of the orthonormalized transformed dependent variables is proportional to an identity matrix.
a. Design: Intercept + Vinicial Within Subjects Design: Momento
b. May be used to adjust the degrees of freedom for the averaged tests of significance. Corrected tests are displayed in the Tests of Within-Subjects Effects table.
Tests of Within-Subjects Effects
Multivariatea,b
Within Subjects Effect		Value	F	Hypothesis df	Error df	Sig.	Partial Eta Squared
Momento	Pillai's Trace	0.650113	5.74064	12	249	9.69413e-09	0.216704
	Wilks' Lambda	0.394049	7.5448	12	214.597	1.38593e-11	0.266866
	Hotelling's Trace	1.42623	9.4686	12	239	5.70052e-15	0.322223
	Roy's Largest Root	1.34397	27.887c	4	83	1.0999e-14	0.573373
Momento * Vinicial	Pillai's Trace	0.213696	1.59142	12	249	0.094343	0.0712319
	Wilks' Lambda	0.790922	1.65781	12	214.597	0.0779605	0.0752071
	Hotelling's Trace	0.258521	1.71629	12	239	0.0640379	0.0793369
	Roy's Largest Root	0.233849	4.852c	4	83	0.00144651	0.189528
a. Design: Intercept + Vinicial Within Subjects Design: Momento
b. Tests are based on averaged variables.
c. The statistic is an upper bound on F that yields a lower bound on the significance level.
Univariate Tests
Source			Type III Sum of Squares	df	Mean Square	F	Sig.	Partial Eta Squared
Momento	xbola	Sphericity Assumed	9.24271	3	3.0809	0.147018	0.931329	0.00522322
		Greenhouse-Geisser	9.24271	1.55123	5.95833	0.147018	0.81008	0.00522322
		Huynh-Feldt	9.24271	1.68389	5.48891	0.147018	0.82815	0.00522322
		Lower-bound	9.24271	1	9.24271	0.147018	0.704297	0.00522322
	Eax	Sphericity Assumed	190.067	3	63.3555	30.2818	2.28357e-13	0.519575
		Greenhouse-Geisser	190.067	2.23446	85.0614	30.2818	1.61986e-10	0.519575
		Huynh-Feldt	190.067	2.52406	75.3018	30.2818	1.34737e-11	0.519575
		Lower-bound	190.067	1	190.067	30.2818	7.02872e-06	0.519575
	DMA	Sphericity Assumed	248.203	3	82.7343	8.69293	4.35357e-05	0.23691
		Greenhouse-Geisser	248.203	1.41754	175.094	8.69293	0.00221781	0.23691
		Huynh-Feldt	248.203	1.52455	162.804	8.69293	0.00169401	0.23691
		Lower-bound	248.203	1	248.203	8.69293	0.00638004	0.23691
	BMA	Sphericity Assumed	334.582	3	111.527	9.30039	2.23604e-05	0.249338
		Greenhouse-Geisser	334.582	1.39278	240.226	9.30039	0.00169156	0.249338
		Huynh-Feldt	334.582	1.49521	223.769	9.30039	0.00127913	0.249338
		Lower-bound	334.582	1	334.582	9.30039	0.00496621	0.249338
Momento * Vinicial	xbola	Sphericity Assumed	184.915	3	61.6384	2.94133	0.0377434	0.0950616
		Greenhouse-Geisser	184.915	1.55123	119.206	2.94133	0.0756366	0.0950616
		Huynh-Feldt	184.915	1.68389	109.815	2.94133	0.0710011	0.0950616
		Lower-bound	184.915	1	184.915	2.94133	0.0973884	0.0950616
	Eax	Sphericity Assumed	17.2235	3	5.74118	2.74409	0.0481333	0.0892558
		Greenhouse-Geisser	17.2235	2.23446	7.70814	2.74409	0.0661747	0.0892558
		Huynh-Feldt	17.2235	2.52406	6.82373	2.74409	0.0586518	0.0892558
		Lower-bound	17.2235	1	17.2235	2.74409	0.10878	0.0892558
	DMA	Sphericity Assumed	145.438	3	48.4793	5.09374	0.00274405	0.153919
		Greenhouse-Geisser	145.438	1.41754	102.599	5.09374	0.019072	0.153919
		Huynh-Feldt	145.438	1.52455	95.3975	5.09374	0.0167001	0.153919
		Lower-bound	145.438	1	145.438	5.09374	0.0320043	0.153919
	BMA	Sphericity Assumed	65.7158	3	21.9053	1.82671	0.148524	0.061244
		Greenhouse-Geisser	65.7158	1.39278	47.1832	1.82671	0.182606	0.061244
		Huynh-Feldt	65.7158	1.49521	43.9509	1.82671	0.180789	0.061244
		Lower-bound	65.7158	1	65.7158	1.82671	0.187336	0.061244
Error(Momento)	xbola	Sphericity Assumed	1760.3	84	20.956
		Greenhouse-Geisser	1760.3	43.4343	40.5279
		Huynh-Feldt	1760.3	47.1488	37.335
		Lower-bound	1760.3	28	62.8679
	Eax	Sphericity Assumed	175.745	84	2.0922
		Greenhouse-Geisser	175.745	62.5649	2.809
		Huynh-Feldt	175.745	70.6738	2.4867
		Lower-bound	175.745	28	6.2766
	DMA	Sphericity Assumed	799.464	84	9.51742
		Greenhouse-Geisser	799.464	39.6911	20.1421
		Huynh-Feldt	799.464	42.6873	18.7284
		Lower-bound	799.464	28	28.5523
	BMA	Sphericity Assumed	1007.3	84	11.9917
		Greenhouse-Geisser	1007.3	38.9978	25.8297
		Huynh-Feldt	1007.3	41.8659	24.0602
		Lower-bound	1007.3	28	35.975
Tests of Within-Subjects Contrasts
Source			Type III Sum of Squares	df	Mean Square	F	Sig.	Partial Eta Squared
Momento	xbola	Linear	0.775486	1	0.775486	0.0194171	0.890175	0.000692987
		Quadratic	3.89828	1	3.89828	0.258248	0.615307	0.00913887
		Cubic	4.56894	1	4.56894	0.583182	0.451455	0.020403
	Eax	Linear	87.9415	1	87.9415	38.7972	9.9116e-07	0.580821
		Quadratic	49.3042	1	49.3042	22.9385	4.93231e-05	0.450317
		Cubic	52.821	1	52.821	28.3908	1.13103e-05	0.503465
	DMA	Linear	188.353	1	188.353	14.6817	0.000658677	0.343982
		Quadratic	35.638	1	35.638	3.49857	0.0719092	0.111071
		Cubic	24.2116	1	24.2116	4.37291	0.0457095	0.135079
	BMA	Linear	229.733	1	229.733	12.9798	0.00120554	0.316737
		Quadratic	73.1846	1	73.1846	5.58554	0.0252858	0.166308
		Cubic	31.6639	1	31.6639	6.12071	0.0196888	0.179384
Momento * Vinicial	xbola	Linear	114.049	1	114.049	2.85563	0.102161	0.092548
		Quadratic	69.319	1	69.319	4.59216	0.0409521	0.140898
		Cubic	1.54752	1	1.54752	0.197527	0.660141	0.00700511
	Eax	Linear	13.5077	1	13.5077	5.95919	0.0212193	0.175481
		Quadratic	1.90927	1	1.90927	0.888277	0.354006	0.0307487
		Cubic	1.80658	1	1.80658	0.97102	0.332865	0.0335169
	DMA	Linear	96.5496	1	96.5496	7.52584	0.0104886	0.211841
		Quadratic	33.5747	1	33.5747	3.29601	0.0801732	0.105317
		Cubic	15.3136	1	15.3136	2.76584	0.107452	0.0898996
	BMA	Linear	41.0973	1	41.0973	2.32198	0.138774	0.0765774
		Quadratic	23.955	1	23.955	1.82827	0.187153	0.0612933
		Cubic	0.663543	1	0.663543	0.128265	0.722924	0.00455999
Error(Momento)	xbola	Linear	1118.27	28	39.9383
		Quadratic	422.663	28	15.0951
		Cubic	219.366	28	7.8345
	Eax	Linear	63.4675	28	2.2667
		Quadratic	60.1835	28	2.14941
		Cubic	52.0939	28	1.86049
	DMA	Linear	359.215	28	12.8291
		Quadratic	285.221	28	10.1865
		Cubic	155.028	28	5.53672
	BMA	Linear	495.579	28	17.6993
		Quadratic	366.871	28	13.1025
		Cubic	144.851	28	5.17323
Tests of Between-Subjects Effects
Transformed Variable:	Average
Source		Type III Sum of Squares	df	Mean Square	F	Sig.	Partial Eta Squared
Intercept	xbola	270769	1	270769	9637.4	4.38737e-37	0.997103
	Eax	3858.81	1	3858.81	701.964	2.27193e-21	0.961642
	DMA	4539.19	1	4539.19	416.578	2.38004e-18	0.937019
	BMA	4459.9	1	4459.9	335.647	3.99374e-17	0.923002
Vinicial	xbola	0.325111	1	0.325111	0.0115716	0.915103	0.0004131
	Eax	86.2534	1	86.2534	15.6905	0.000466323	0.359129
	DMA	155.766	1	155.766	14.2952	0.000753738	0.337986
	BMA	21.2611	1	21.2611	1.60008	0.216318	0.0540567
Error	xbola	786.677	28	28.0956
	Eax	153.92	28	5.49716
	DMA	305.098	28	10.8964
	BMA	372.049	28	13.2875
Estimated Marginal Means
1. Vinicial
Estimates
Measure		Mean	Std. Error	95% Confidence Interval
				Lower Bound	Upper Bound
xbola	1	-47.5537	0.684295	-48.9554	-46.152
	2	-47.4496	0.684295	-48.8513	-46.0479
Eax	1	4.82288	0.302687	4.20286	5.44291
	2	6.5185	0.302687	5.89847	7.13852
DMA	1	5.01101	0.426153	4.13808	5.88395
	2	7.28965	0.426153	6.41671	8.16258
BMA	1	5.67546	0.470593	4.71149	6.63942
	2	6.5173	0.470593	5.55333	7.48127
Pairwise Comparisons
Measure			Mean Difference (I-J)	Std. Error	Sig.b	95% Confidence Interval for Differenceb
						Lower Bound	Upper Bound
xbola	1	2	-0.104101	0.96774	0.915103	-2.08643	1.87822
	2	1	0.104101	0.96774	0.915103	-1.87822	2.08643
Eax	1	2	-1.696*	0.428064	0.000466323	-2.57246	-0.818767
	2	1	1.696*	0.428064	0.000466323	0.818767	2.57246
DMA	1	2	-2.279*	0.602671	0.000753738	-3.51315	-1.04412
	2	1	2.279*	0.602671	0.000753738	1.04412	3.51315
BMA	1	2	-0.841844	0.665519	0.216318	-2.2051	0.52141
	2	1	0.841844	0.665519	0.216318	-0.52141	2.2051
Based on estimated marginal means
*. The mean difference is significant at the .05 level.
b. Adjustment for multiple comparisons: Bonferroni.
Multivariate Tests
	Value	F	Hypothesis df	Error df	Sig.	Partial Eta Squared
Pillai's trace	0.684328	13.549a	4	25	5.25576e-06	0.684328
Wilks' lambda	0.315672	13.549a	4	25	5.25576e-06	0.684328
Hotelling's trace	2.16785	13.549a	4	25	5.25576e-06	0.684328
Roy's largest root	2.16785	13.549a	4	25	5.25576e-06	0.684328
Each F tests the multivariate effect of Vinicial. These tests are based on the linearly independent pairwise comparisons among the estimated marginal means.
a. Exact statistic
Univariate Tests
Measure		Sum of Squares	df	Mean Square	F	Sig.	Partial Eta Squared
xbola	Contrast	0.0812777	1	0.0812777	0.0115716	0.915103	0.0004131
	Error	196.669	28	7.0239
Eax	Contrast	21.5633	1	21.5633	15.6905	0.000466323	0.359129
	Error	38.4801	28	1.37429
DMA	Contrast	38.9414	1	38.9414	14.2952	0.000753738	0.337986
	Error	76.2746	28	2.72409
BMA	Contrast	5.31527	1	5.31527	1.60008	0.216318	0.0540567
	Error	93.0124	28	3.32187
The F tests the effect of Vinicial. This test is based on the linearly independent pairwise comparisons among the estimated marginal means.
2. Momento
Estimates
Measure		Mean	Std. Error	95% Confidence Interval
				Lower Bound	Upper Bound
xbola	1	-47.1263	1.39823	-49.9904	-44.2622
	2	-47.9077	0.641127	-49.221	-46.5944
	3	-47.456	0.508589	-48.4978	-46.4143
	4	-47.5165	0.63825	-48.8239	-46.2091
Eax	1	7.75692	0.377317	6.98402	8.52982
	2	4.52242	0.180876	4.15192	4.89293
	3	5.53698	0.362982	4.79344	6.28051
	4	4.86644	0.292607	4.26707	5.46582
DMA	1	8.57703	1.01244	6.50315	10.6509
	2	5.56302	0.245652	5.05982	6.06621
	3	5.64772	0.412554	4.80264	6.4928
	4	4.81355	0.243678	4.3144	5.3127
BMA	1	8.96338	1.14674	6.61439	11.3124
	2	5.24504	0.254707	4.7233	5.76679
	3	5.38583	0.312406	4.74589	6.02576
	4	4.79126	0.405695	3.96023	5.62229
Pairwise Comparisons
Measure			Mean Difference (I-J)	Std. Error	Sig.b	95% Confidence Interval for Differenceb
						Lower Bound	Upper Bound
xbola	1	2	0.781431	1.32573	1	-2.98221	4.54508
		3	0.329753	1.56183	1	-4.10419	4.76369
		4	0.390233	1.63498	1	-4.25136	5.03183
	2	1	-0.781431	1.32573	1	-4.54508	2.98221
		3	-0.451678	0.715332	1	-2.48246	1.5791
		4	-0.391198	0.708532	1	-2.40267	1.62028
	3	1	-0.329753	1.56183	1	-4.76369	4.10419
		2	0.451678	0.715332	1	-1.5791	2.48246
		4	0.0604799	0.706147	1	-1.94422	2.06518
	4	1	-0.390233	1.63498	1	-5.03183	4.25136
		2	0.391198	0.708532	1	-1.62028	2.40267
		3	-0.0604799	0.706147	1	-2.06518	1.94422
Eax	1	2	3.234*	0.331719	1.00526e-09	2.29277	4.17622
		3	2.220*	0.49589	0.000694673	0.812141	3.62774
		4	2.890*	0.332222	1.13559e-08	1.94732	3.83363
	2	1	-3.234*	0.331719	1.00526e-09	-4.17622	-2.29277
		3	-1.01455	0.405925	0.111468	-2.16695	0.137839
		4	-0.34402	0.306261	1	-1.21347	0.525435
	3	1	-2.220*	0.49589	0.000694673	-3.62774	-0.812141
		2	1.01455	0.405925	0.111468	-0.137839	2.16695
		4	0.670534	0.334655	0.329216	-0.279529	1.6206
	4	1	-2.890*	0.332222	1.13559e-08	-3.83363	-1.94732
		2	0.34402	0.306261	1	-0.525435	1.21347
		3	-0.670534	0.334655	0.329216	-1.6206	0.279529
DMA	1	2	3.01402	1.0932	0.0608981	-0.0895037	6.11754
		3	2.92931	1.05311	0.057418	-0.0603839	5.91901
		4	3.763*	0.998389	0.00466041	0.929124	6.59784
	2	1	-3.01402	1.0932	0.0608981	-6.11754	0.0895037
		3	-0.0847027	0.477081	1	-1.4391	1.2697
		4	0.749467	0.273142	0.0628501	-0.0259663	1.5249
	3	1	-2.92931	1.05311	0.057418	-5.91901	0.0603839
		2	0.0847027	0.477081	1	-1.2697	1.4391
		4	0.834169	0.451505	0.451569	-0.447624	2.11596
	4	1	-3.763*	0.998389	0.00466041	-6.59784	-0.929124
		2	-0.749467	0.273142	0.0628501	-1.5249	0.0259663
		3	-0.834169	0.451505	0.451569	-2.11596	0.447624
BMA	1	2	3.718*	1.22105	0.0301289	0.251869	7.18481
		3	3.578*	1.15378	0.0262314	0.302041	6.85307
		4	4.172*	1.17483	0.0082763	0.836858	7.5074
	2	1	-3.718*	1.22105	0.0301289	-7.18481	-0.251869
		3	-0.140784	0.380266	1	-1.22033	0.938765
		4	0.453786	0.42052	1	-0.740041	1.64761
	3	1	-3.578*	1.15378	0.0262314	-6.85307	-0.302041
		2	0.140784	0.380266	1	-0.938765	1.22033
		4	0.59457	0.522324	1	-0.888273	2.07741
	4	1	-4.172*	1.17483	0.0082763	-7.5074	-0.836858
		2	-0.453786	0.42052	1	-1.64761	0.740041
		3	-0.59457	0.522324	1	-2.07741	0.888273
Based on estimated marginal means
*. The mean difference is significant at the .05 level.
b. Adjustment for multiple comparisons: Bonferroni.
Multivariate Tests
	Value	F	Hypothesis df	Error df	Sig.	Partial Eta Squared
Pillai's trace	0.907104	13.833a	12	17	1.76854e-06	0.907104
Wilks' lambda	0.0928958	13.833a	12	17	1.76854e-06	0.907104
Hotelling's trace	9.76475	13.833a	12	17	1.76854e-06	0.907104
Roy's largest root	9.76475	13.833a	12	17	1.76854e-06	0.907104
Each F tests the multivariate effect of Momento. These tests are based on the linearly independent pairwise comparisons among the estimated marginal means.
a. Exact statistic
3. Vinicial * Momento
Estimates
Measure			Mean	Std. Error	95% Confidence Interval
					Lower Bound	Upper Bound
xbola	1	1	-49.2971	1.9774	-53.3476	-45.2466
		2	-47.4834	0.906691	-49.3406	-45.6261
		3	-46.4644	0.719254	-47.9378	-44.9911
		4	-46.9699	0.902622	-48.8188	-45.1209
	2	1	-44.9555	1.9774	-49.006	-40.905
		2	-48.3321	0.906691	-50.1894	-46.4748
		3	-48.4477	0.719254	-49.921	-46.9743
		4	-48.0632	0.902622	-49.9121	-46.2142
Eax	1	1	6.27797	0.533607	5.18493	7.37102
		2	3.81533	0.255798	3.29135	4.33931
		3	4.80073	0.513333	3.74922	5.85225
		4	4.3975	0.413809	3.54985	5.24515
	2	1	9.23586	0.533607	8.14282	10.3289
		2	5.22952	0.255798	4.70554	5.7535
		3	6.27322	0.513333	5.22171	7.32474
		4	5.33539	0.413809	4.48774	6.18304
DMA	1	1	5.54558	1.4318	2.61266	8.47849
		2	5.03078	0.347405	4.31916	5.74241
		3	4.95922	0.58344	3.7641	6.15434
		4	4.50847	0.344613	3.80256	5.21438
	2	1	11.6085	1.4318	8.67558	14.5414
		2	6.09525	0.347405	5.38363	6.80688
		3	6.33622	0.58344	5.1411	7.53134
		4	5.11863	0.344613	4.41272	5.82454
BMA	1	1	7.27726	1.62174	3.95528	10.5992
		2	5.10896	0.360209	4.37111	5.84682
		3	5.57365	0.441809	4.66865	6.47865
		4	4.74195	0.57374	3.56669	5.9172
	2	1	10.6495	1.62174	7.32752	13.9715
		2	5.38112	0.360209	4.64327	6.11898
		3	5.198	0.441809	4.293	6.10301
		4	4.84057	0.57374	3.66532	6.01582
Pairwise Comparisons
Measure				Mean Difference (I-J)	Std. Error	Sig.b	95% Confidence Interval for Differenceb
							Lower Bound	Upper Bound
xbola	1	1	2	-4.34165	2.79646	0.131761	-10.0699	1.38664
		2	1	4.34165	2.79646	0.131761	-1.38664	10.0699
	2	1	2	0.848725	1.28225	0.513446	-1.77785	3.4753
		2	1	-0.848725	1.28225	0.513446	-3.4753	1.77785
	3	1	2	1.98323	1.01718	0.0612869	-0.100369	4.06682
		2	1	-1.98323	1.01718	0.0612869	-4.06682	0.100369
	4	1	2	1.09329	1.2765	0.399005	-1.5215	3.70809
		2	1	-1.09329	1.2765	0.399005	-3.70809	1.5215
Eax	1	1	2	-2.958*	0.754634	0.000521034	-4.50369	-1.41209
		2	1	2.958*	0.754634	0.000521034	1.41209	4.50369
	2	1	2	-1.414*	0.361753	0.000535641	-2.15521	-0.673177
		2	1	1.414*	0.361753	0.000535641	0.673177	2.15521
	3	1	2	-1.47249	0.725963	0.052136	-2.95956	0.0145789
		2	1	1.47249	0.725963	0.052136	-0.0145789	2.95956
	4	1	2	-0.937889	0.585214	0.120236	-2.13665	0.260867
		2	1	0.937889	0.585214	0.120236	-0.260867	2.13665
DMA	1	1	2	-6.063*	2.02487	0.00569831	-10.2107	-1.91515
		2	1	6.063*	2.02487	0.00569831	1.91515	10.2107
	2	1	2	-1.064*	0.491305	0.0389268	-2.07086	-0.0580797
		2	1	1.064*	0.491305	0.0389268	0.0580797	2.07086
	3	1	2	-1.377	0.825109	0.106289	-3.06716	0.31316
		2	1	1.377	0.825109	0.106289	-0.31316	3.06716
	4	1	2	-0.610161	0.487357	0.220935	-1.60847	0.388145
		2	1	0.610161	0.487357	0.220935	-0.388145	1.60847
BMA	1	1	2	-3.37224	2.29349	0.152615	-8.07024	1.32576
		2	1	3.37224	2.29349	0.152615	-1.32576	8.07024
	2	1	2	-0.272158	0.509413	0.59738	-1.31564	0.771328
		2	1	0.272158	0.509413	0.59738	-0.771328	1.31564
	3	1	2	0.375646	0.624812	0.552534	-0.904223	1.65552
		2	1	-0.375646	0.624812	0.552534	-1.65552	0.904223
	4	1	2	-0.0986242	0.811391	0.904124	-1.76068	1.56343
		2	1	0.0986242	0.811391	0.904124	-1.56343	1.76068
Based on estimated marginal means
*. The mean difference is significant at the .05 level.
b. Adjustment for multiple comparisons: Bonferroni.
Multivariate Tests
Momento		Value	F	Hypothesis df	Error df	Sig.	Partial Eta Squared
1	Pillai's trace	0.636312	10.935a	4	25	2.89149e-05	0.636312
	Wilks' lambda	0.363688	10.935a	4	25	2.89149e-05	0.636312
	Hotelling's trace	1.74961	10.935a	4	25	2.89149e-05	0.636312
	Roy's largest root	1.74961	10.935a	4	25	2.89149e-05	0.636312
2	Pillai's trace	0.401408	4.191a	4	25	0.00985282	0.401408
	Wilks' lambda	0.598592	4.191a	4	25	0.00985282	0.401408
	Hotelling's trace	0.670587	4.191a	4	25	0.00985282	0.401408
	Roy's largest root	0.670587	4.191a	4	25	0.00985282	0.401408
3	Pillai's trace	0.275079	2.372a	4	25	0.0795915	0.275079
	Wilks' lambda	0.724921	2.372a	4	25	0.0795915	0.275079
	Hotelling's trace	0.379461	2.372a	4	25	0.0795915	0.275079
	Roy's largest root	0.379461	2.372a	4	25	0.0795915	0.275079
4	Pillai's trace	0.148707	1.092a	4	25	0.3821	0.148707
	Wilks' lambda	0.851293	1.092a	4	25	0.3821	0.148707
	Hotelling's trace	0.174684	1.092a	4	25	0.3821	0.148707
	Roy's largest root	0.174684	1.092a	4	25	0.3821	0.148707
Each F tests the multivariate simple effects of Vinicial within each level combination of the other effects shown. These tests are based on the linearly independent pairwise comparisons among the estimated marginal means.
a. Exact statistic
Univariate Tests
Measure			Sum of Squares	df	Mean Square	F	Sig.	Partial Eta Squared
xbola	1	Contrast	141.374	1	141.374	2.41042	0.131761	0.0792629
		Error	1642.24	28	58.6514
	2	Contrast	5.40251	1	5.40251	0.438112	0.513446	0.0154058
		Error	345.277	28	12.3313
	3	Contrast	29.4989	1	29.4989	3.80146	0.0612869	0.119537
		Error	217.277	28	7.75989
	4	Contrast	8.96467	1	8.96467	0.733552	0.399005	0.0255295
		Error	342.185	28	12.2209
Eax	1	Contrast	65.6184	1	65.6184	15.3636	0.000521034	0.354296
		Error	119.589	28	4.27104
	2	Contrast	14.9996	1	14.9996	15.2825	0.000535641	0.353087
		Error	27.4816	28	0.981487
	3	Contrast	16.2617	1	16.2617	4.1141	0.052136	0.128109
		Error	110.675	28	3.95267
	4	Contrast	6.59727	1	6.59727	2.56847	0.120236	0.0840235
		Error	71.9198	28	2.56856
DMA	1	Contrast	275.692	1	275.692	8.96534	0.00569831	0.242534
		Error	861.025	28	30.7509
	2	Contrast	8.49825	1	8.49825	4.69425	0.0389268	0.14358
		Error	50.6899	28	1.81035
	3	Contrast	14.2209	1	14.2209	2.78512	0.106289	0.0904698
		Error	142.969	28	5.10603
	4	Contrast	2.79222	1	2.79222	1.56745	0.220935	0.0530128
		Error	49.8785	28	1.78138
BMA	1	Contrast	85.2901	1	85.2901	2.16194	0.152615	0.0716779
		Error	1104.62	28	39.4506
	2	Contrast	0.555524	1	0.555524	0.285431	0.59738	0.0100911
		Error	54.4954	28	1.94626
	3	Contrast	1.05832	1	1.05832	0.361459	0.552534	0.0127447
		Error	81.9819	28	2.92792
	4	Contrast	0.0729505	1	0.0729505	0.0147743	0.904124	0.000527376
		Error	138.254	28	4.93766
Each F tests the simple effects of Vinicial within each level combination of the other effects shown. These tests are based on the linearly independent pairwise comparisons among the estimated marginal means.
4. Vinicial * Momento
Estimates
Measure			Mean	Std. Error	95% Confidence Interval
					Lower Bound	Upper Bound
xbola	1	1	-49.2971	1.9774	-53.3476	-45.2466
		2	-47.4834	0.906691	-49.3406	-45.6261
		3	-46.4644	0.719254	-47.9378	-44.9911
		4	-46.9699	0.902622	-48.8188	-45.1209
	2	1	-44.9555	1.9774	-49.006	-40.905
		2	-48.3321	0.906691	-50.1894	-46.4748
		3	-48.4477	0.719254	-49.921	-46.9743
		4	-48.0632	0.902622	-49.9121	-46.2142
Eax	1	1	6.27797	0.533607	5.18493	7.37102
		2	3.81533	0.255798	3.29135	4.33931
		3	4.80073	0.513333	3.74922	5.85225
		4	4.3975	0.413809	3.54985	5.24515
	2	1	9.23586	0.533607	8.14282	10.3289
		2	5.22952	0.255798	4.70554	5.7535
		3	6.27322	0.513333	5.22171	7.32474
		4	5.33539	0.413809	4.48774	6.18304
DMA	1	1	5.54558	1.4318	2.61266	8.47849
		2	5.03078	0.347405	4.31916	5.74241
		3	4.95922	0.58344	3.7641	6.15434
		4	4.50847	0.344613	3.80256	5.21438
	2	1	11.6085	1.4318	8.67558	14.5414
		2	6.09525	0.347405	5.38363	6.80688
		3	6.33622	0.58344	5.1411	7.53134
		4	5.11863	0.344613	4.41272	5.82454
BMA	1	1	7.27726	1.62174	3.95528	10.5992
		2	5.10896	0.360209	4.37111	5.84682
		3	5.57365	0.441809	4.66865	6.47865
		4	4.74195	0.57374	3.56669	5.9172
	2	1	10.6495	1.62174	7.32752	13.9715
		2	5.38112	0.360209	4.64327	6.11898
		3	5.198	0.441809	4.293	6.10301
		4	4.84057	0.57374	3.66532	6.01582
Pairwise Comparisons
Measure				Mean Difference (I-J)	Std. Error	Sig.b	95% Confidence Interval for Differenceb
							Lower Bound	Upper Bound
xbola	1	1	2	-1.81376	1.87486	1	-7.13635	3.50884
			3	-2.83268	2.20877	1	-9.10322	3.43785
			4	-2.32724	2.31221	1	-8.89144	4.23697
		2	1	1.81376	1.87486	1	-3.50884	7.13635
			3	-1.01893	1.01163	1	-3.89089	1.85303
			4	-0.513482	1.00202	1	-3.35814	2.33117
		3	1	2.83268	2.20877	1	-3.43785	9.10322
			2	1.01893	1.01163	1	-1.85303	3.89089
			4	0.505447	0.998642	1	-2.32963	3.34052
		4	1	2.32724	2.31221	1	-4.23697	8.89144
			2	0.513482	1.00202	1	-2.33117	3.35814
			3	-0.505447	0.998642	1	-3.34052	2.32963
	2	1	2	3.37662	1.87486	0.494902	-1.94598	8.69922
			3	3.49219	2.20877	0.750577	-2.77835	9.76273
			4	3.1077	2.31221	1	-3.4565	9.67191
		2	1	-3.37662	1.87486	0.494902	-8.69922	1.94598
			3	0.115573	1.01163	1	-2.75638	2.98753
			4	-0.268915	1.00202	1	-3.11357	2.57574
		3	1	-3.49219	2.20877	0.750577	-9.76273	2.77835
			2	-0.115573	1.01163	1	-2.98753	2.75638
			4	-0.384487	0.998642	1	-3.21956	2.45059
		4	1	-3.1077	2.31221	1	-9.67191	3.4565
			2	0.268915	1.00202	1	-2.57574	3.11357
			3	0.384487	0.998642	1	-2.45059	3.21956
Eax	1	1	2	2.463*	0.469121	8.41486e-05	1.13084	3.79445
			3	1.47724	0.701294	0.265533	-0.513689	3.46817
			4	1.880*	0.469833	0.00250485	0.54665	3.2143
		2	1	-2.463*	0.469121	8.41486e-05	-3.79445	-1.13084
			3	-0.985406	0.574064	0.582647	-2.61514	0.644324
			4	-0.582172	0.433119	1	-1.81177	0.647423
		3	1	-1.47724	0.701294	0.265533	-3.46817	0.513689
			2	0.985406	0.574064	0.582647	-0.644324	2.61514
			4	0.403234	0.473274	1	-0.940358	1.74683
		4	1	-1.880*	0.469833	0.00250485	-3.2143	-0.54665
			2	0.582172	0.433119	1	-0.647423	1.81177
			3	-0.403234	0.473274	1	-1.74683	0.940358
	2	1	2	4.006*	0.469121	1.66538e-08	2.67454	5.33815
			3	2.963*	0.701294	0.00137712	0.971713	4.95357
			4	3.900*	0.469833	2.96041e-08	2.56665	5.2343
		2	1	-4.006*	0.469121	1.66538e-08	-5.33815	-2.67454
			3	-1.0437	0.574064	0.478586	-2.67343	0.586028
			4	-0.105868	0.433119	1	-1.33546	1.12373
		3	1	-2.963*	0.701294	0.00137712	-4.95357	-0.971713
			2	1.0437	0.574064	0.478586	-0.586028	2.67343
			4	0.937834	0.473274	0.344524	-0.405758	2.28143
		4	1	-3.900*	0.469833	2.96041e-08	-5.2343	-2.56665
			2	0.105868	0.433119	1	-1.12373	1.33546
			3	-0.937834	0.473274	0.344524	-2.28143	0.405758
DMA	1	1	2	0.514795	1.54602	1	-3.87425	4.90384
			3	0.586356	1.48932	1	-3.64172	4.81443
			4	1.03711	1.41194	1	-2.97128	5.0455
		2	1	-0.514795	1.54602	1	-4.90384	3.87425
			3	0.0715606	0.674694	1	-1.84385	1.98697
			4	0.522311	0.386282	1	-0.574317	1.61894
		3	1	-0.586356	1.48932	1	-4.81443	3.64172
			2	-0.0715606	0.674694	1	-1.98697	1.84385
			4	0.45075	0.638525	1	-1.36198	2.26348
		4	1	-1.03711	1.41194	1	-5.0455	2.97128
			2	-0.522311	0.386282	1	-1.61894	0.574317
			3	-0.45075	0.638525	1	-2.26348	1.36198
	2	1	2	5.513*	1.54602	0.00796169	1.1242	9.90228
			3	5.272*	1.48932	0.00852164	1.0442	9.50035
			4	6.490*	1.41194	0.000501259	2.48147	10.4983
		2	1	-5.513*	1.54602	0.00796169	-9.90228	-1.1242
			3	-0.240966	0.674694	1	-2.15638	1.67444
			4	0.976622	0.386282	0.104296	-0.120006	2.07325
		3	1	-5.272*	1.48932	0.00852164	-9.50035	-1.0442
			2	0.240966	0.674694	1	-1.67444	2.15638
			4	1.21759	0.638525	0.401071	-0.595141	3.03032
		4	1	-6.490*	1.41194	0.000501259	-10.4983	-2.48147
			2	-0.976622	0.386282	0.104296	-2.07325	0.120006
			3	-1.21759	0.638525	0.401071	-3.03032	0.595141
BMA	1	1	2	2.1683	1.72682	1	-2.73403	7.07063
			3	1.70361	1.6317	1	-2.92867	6.33589
			4	2.53532	1.66146	0.829432	-2.18146	7.2521
		2	1	-2.1683	1.72682	1	-7.07063	2.73403
			3	-0.464686	0.537777	1	-1.9914	1.06203
			4	0.367019	0.594704	1	-1.32131	2.05535
		3	1	-1.70361	1.6317	1	-6.33589	2.92867
			2	0.464686	0.537777	1	-1.06203	1.9914
			4	0.831705	0.738677	1	-1.26535	2.92876
		4	1	-2.53532	1.66146	0.829432	-7.2521	2.18146
			2	-0.367019	0.594704	1	-2.05535	1.32131
			3	-0.831705	0.738677	1	-2.92876	1.26535
	2	1	2	5.268*	1.72682	0.0297041	0.366051	10.1707
			3	5.452*	1.6317	0.0142637	0.819221	10.0838
			4	5.809*	1.66146	0.00955085	1.09215	10.5257
		2	1	-5.268*	1.72682	0.0297041	-10.1707	-0.366051
			3	0.183118	0.537777	1	-1.34359	1.70983
			4	0.540553	0.594704	1	-1.14777	2.22888
		3	1	-5.452*	1.6317	0.0142637	-10.0838	-0.819221
			2	-0.183118	0.537777	1	-1.70983	1.34359
			4	0.357435	0.738677	1	-1.73962	2.45449
		4	1	-5.809*	1.66146	0.00955085	-10.5257	-1.09215
			2	-0.540553	0.594704	1	-2.22888	1.14777
			3	-0.357435	0.738677	1	-2.45449	1.73962
Based on estimated marginal means
*. The mean difference is significant at the .05 level.
b. Adjustment for multiple comparisons: Bonferroni.
Multivariate Tests
Vinicial		Value	F	Hypothesis df	Error df	Sig.	Partial Eta Squared
1	Pillai's trace	0.675041	2.943a	12	17	0.0209342	0.675041
	Wilks' lambda	0.324959	2.943a	12	17	0.0209342	0.675041
	Hotelling's trace	2.07731	2.943a	12	17	0.0209342	0.675041
	Roy's largest root	2.07731	2.943a	12	17	0.0209342	0.675041
2	Pillai's trace	0.905792	13.621a	12	17	1.97975e-06	0.905792
	Wilks' lambda	0.0942077	13.621a	12	17	1.97975e-06	0.905792
	Hotelling's trace	9.61485	13.621a	12	17	1.97975e-06	0.905792
	Roy's largest root	9.61485	13.621a	12	17	1.97975e-06	0.905792
Each F tests the multivariate simple effects of Momento within each level combination of the other effects shown. These tests are based on the linearly independent pairwise comparisons among the estimated marginal means.
a. Exact statistic
Profile Plots
xbola
Eax
DMA
BMA
