# Supplementary material for: The effect of enhanced variability after performance stabilization through constant practice
Source: PeerJ. 2022 Sep 16;10:e13733. doi: 10.7717/peerj.13733 (PMC9484454; doi:10.7717/peerj.13733)
Supplement: Supplemental Information 4 [file peerj-10-13733-s004.zip › Resultados/comp_SDs_4mom_tipoentto.xlsm]

## Sheet: Sheet1
GLM Pre_SDXbola2_3 Post_SDXbola2_3 Retest1_SDXbola2_3 Retest2_SDXbola2_3 Pre_SDEAX2_3 Post_SDEAX2_3
Retest1_SDEAX2_3 Retest2_SDEAX2_3 Pre_SDDMA2_3 Post_SDDMA2_3 Retest1_SDDMA2_3 Retest2_SDDMA2_3
Pre_SDBMA2_3 Post_SDBMA2_3 Retest1_SDBMA2_3 Retest2_SDBMA2_3 BY Grupo
/WSFACTOR=Momento 4 Polynomial
/MEASURE=xbola Eax DMA BMA
/METHOD=SSTYPE(3)
/POSTHOC=Grupo(BONFERRONI)
/PLOT=PROFILE(Momento*Grupo) TYPE=LINE ERRORBAR=NO MEANREFERENCE=NO YAXIS=AUTO
/EMMEANS=TABLES(Grupo) COMPARE ADJ(BONFERRONI)
/EMMEANS=TABLES(Momento) COMPARE ADJ(BONFERRONI)
/EMMEANS=TABLES(Grupo*Momento)COMPARE (Grupo)ADJ(BONFERRONI)
/EMMEANS=TABLES(Grupo*Momento)COMPARE (Momento)ADJ(BONFERRONI)
/PRINT=DESCRIPTIVE ETASQ
/CRITERIA=ALPHA(.05)
/WSDESIGN=Momento
/DESIGN=Grupo.
General Linear Model
Notes
Output Created		10-SEP-2020 15:56:27
Comments
Input	Active Dataset	DataSet1
	Filter	<none>
	Weight	<none>
	Split File	<none>
	N of Rows in Working Data File	30
Missing Value Handling	Definition of Missing	User-defined missing values are treated as missing.
	Cases Used	Statistics are based on all cases with valid data for all variables in the model.
Syntax		GLM Pre_SDXbola2_3 Post_SDXbola2_3 Retest1_SDXbola2_3 Retest2_SDXbola2_3 Pre_SDEAX2_3 Post_SDEAX2_3 Retest1_SDEAX2_3 Retest2_SDEAX2_3 Pre_SDDMA2_3 Post_SDDMA2_3 Retest1_SDDMA2_3 Retest2_SDDMA2_3 Pre_SDBMA2_3 Post_SDBMA2_3 Retest1_SDBMA2_3 Retest2_SDBMA2_3 BY Grupo /WSFACTOR=Momento 4 Polynomial /MEASURE=xbola Eax DMA BMA /METHOD=SSTYPE(3) /POSTHOC=Grupo(BONFERRONI) /PLOT=PROFILE(Momento*Grupo) TY…
Resources	Processor Time	00:00:01.22
	Elapsed Time	00:00:01.05
Within-Subjects Factors
Measure		Dependent Variable
xbola	1	Pre_SDXbola2_3
	2	Post_SDXbola2_3
	3	Retest1_SDXbola2_3
	4	Retest2_SDXbola2_3
Eax	1	Pre_SDEAX2_3
	2	Post_SDEAX2_3
	3	Retest1_SDEAX2_3
	4	Retest2_SDEAX2_3
DMA	1	Pre_SDDMA2_3
	2	Post_SDDMA2_3
	3	Retest1_SDDMA2_3
	4	Retest2_SDDMA2_3
BMA	1	Pre_SDBMA2_3
	2	Post_SDBMA2_3
	3	Retest1_SDBMA2_3
	4	Retest2_SDBMA2_3
Between-Subjects Factors
		N
Grupo	1	8
	2	11
	3	11
Descriptive Statistics
Grupo		Mean	Std. Deviation	N
Pre_SDXbola2_3	1	7.79609	3.60234	8
	2	9.3551	6.87884	11
	3	7.12748	2.12911	11
	Total	8.12257	4.68971	30
Post_SDXbola2_3	1	5.3915	1.72281	8
	2	5.04973	1.60244	11
	3	4.65689	0.96464	11
	Total	4.99683	1.41796	30
Retest1_SDXbola2_3	1	5.64232	2.02669	8
	2	5.92359	1.83043	11
	3	4.60543	1.12261	11
	Total	5.36526	1.71458	30
Retest2_SDXbola2_3	1	4.54286	2.01721	8
	2	5.4614	2.12698	11
	3	4.99736	1.18488	11
	Total	5.04631	1.77835	30
Pre_SDEAX2_3	1	5.16206	1.21812	8
	2	5.36658	2.11023	11
	3	4.82808	1.9958	11
	Total	5.11459	1.82293	30
Post_SDEAX2_3	1	2.96987	0.774957	8
	2	3.09895	0.912892	11
	3	2.41849	0.647929	11
	Total	2.81503	0.820931	30
Retest1_SDEAX2_3	1	3.30622	1.59366	8
	2	3.61162	1.22717	11
	3	3.16107	1.03698	11
	Total	3.36498	1.24215	30
Retest2_SDEAX2_3	1	2.91161	1.3613	8
	2	2.79161	1.00668	11
	3	3.16845	1.29195	11
	Total	2.96178	1.1833	30
Pre_SDDMA2_3	1	6.54638	3.70529	8
	2	6.45265	6.18749	11
	3	5.57163	2.8684	11
	Total	6.1546	4.42241	30
Post_SDDMA2_3	1	4.04088	1.03429	8
	2	3.30423	0.824523	11
	3	3.47695	1.19916	11
	Total	3.564	1.03909	30
Retest1_SDDMA2_3	1	4.41077	1.71041	8
	2	3.48399	0.697523	11
	3	3.78093	0.796787	11
	Total	3.84001	1.11001	30
Retest2_SDDMA2_3	1	3.35709	0.929971	8
	2	3.27154	0.774315	11
	3	3.73714	1.87328	11
	Total	3.46507	1.2927	30
Pre_SDBMA2_3	1	5.43331	2.16257	8
	2	5.95668	4.22936	11
	3	4.73071	1.26839	11
	Total	5.3676	2.85279	30
Post_SDBMA2_3	1	3.59301	1.11232	8
	2	3.71199	0.924758	11
	3	3.28906	0.867623	11
	Total	3.52519	0.942742	30
Retest1_SDBMA2_3	1	3.49045	1.29851	8
	2	3.67353	1.02737	11
	3	3.26514	0.764726	11
	Total	3.47497	1.00216	30
Retest2_SDBMA2_3	1	3.93526	1.71934	8
	2	2.96861	1.28681	11
	3	3.99838	2.10927	11
	Total	3.60397	1.7496	30
Multivariate Testsa
Effect			Value	F	Hypothesis df	Error df	Sig.	Partial Eta Squared
Between Subjects	Intercept	Pillai's Trace	0.955427	128.612b	4	24	7.66502e-16	0.955427
		Wilks' Lambda	0.0445726	128.612b	4	24	7.66502e-16	0.955427
		Hotelling's Trace	21.4353	128.612b	4	24	7.66502e-16	0.955427
		Roy's Largest Root	21.4353	128.612b	4	24	7.66502e-16	0.955427
	Grupo	Pillai's Trace	0.196963	0.682749	8	50	0.704459	0.0984817
		Wilks' Lambda	0.80643	.681b	8	48	0.705491	0.101986
		Hotelling's Trace	0.235827	0.678001	8	46	0.708249	0.105476
		Roy's Largest Root	0.216382	1.352c	4	25	0.278592	0.17789
Within Subjects	Momento	Pillai's Trace	0.836906	6.842b	12	16	0.000295515	0.836906
		Wilks' Lambda	0.163094	6.842b	12	16	0.000295515	0.836906
		Hotelling's Trace	5.13144	6.842b	12	16	0.000295515	0.836906
		Roy's Largest Root	5.13144	6.842b	12	16	0.000295515	0.836906
	Momento * Grupo	Pillai's Trace	0.681557	0.732333	24	34	0.784797	0.340779
		Wilks' Lambda	0.433114	.693b	24	32	0.82225	0.341886
		Hotelling's Trace	1.0441	0.652565	24	30	0.856574	0.342992
		Roy's Largest Root	0.610253	.865c	12	17	0.593337	0.378979
a. Design: Intercept + Grupo Within Subjects Design: Momento
b. Exact statistic
c. The statistic is an upper bound on F that yields a lower bound on the significance level.
Mauchly's Test of Sphericitya
Within Subjects Effect		Mauchly's W	Approx. Chi-Square	df	Sig.	Epsilonb
						Greenhouse-Geisser	Huynh-Feldt	Lower-bound
Momento	xbola	0.118928	54.7687	5	1.54903e-10	0.457212	0.50919	0.333333
	Eax	0.679508	9.93872	5	0.0771836	0.785759	0.929528	0.333333
	DMA	0.0531596	75.4807	5	8.25993e-15	0.406907	0.447667	0.333333
	BMA	0.221841	38.7324	5	2.77575e-07	0.548785	0.623061	0.333333
Tests the null hypothesis that the error covariance matrix of the orthonormalized transformed dependent variables is proportional to an identity matrix.
a. Design: Intercept + Grupo Within Subjects Design: Momento
b. May be used to adjust the degrees of freedom for the averaged tests of significance. Corrected tests are displayed in the Tests of Within-Subjects Effects table.
Tests of Within-Subjects Effects
Multivariatea,b
Within Subjects Effect		Value	F	Hypothesis df	Error df	Sig.	Partial Eta Squared
Momento	Pillai's Trace	0.583085	4.82503	12	240	4.2481e-07	0.194362
	Wilks' Lambda	0.435375	6.35986	12	206.66	1.45402e-09	0.242084
	Hotelling's Trace	1.25468	8.01601	12	230	1.67407e-12	0.294894
	Roy's Largest Root	1.22042	24.408c	4	80	3.19176e-13	0.549635
Momento * Grupo	Pillai's Trace	0.181904	0.643177	24	324	0.902421	0.0454761
	Wilks' Lambda	0.826213	0.640558	24	273.32	0.90359	0.0466046
	Hotelling's Trace	0.200663	0.639614	24	306	0.904924	0.0477694
	Roy's Largest Root	0.139669	1.886c	6	81	0.0932436	0.122553
a. Design: Intercept + Grupo Within Subjects Design: Momento
b. Tests are based on averaged variables.
c. The statistic is an upper bound on F that yields a lower bound on the significance level.
Univariate Tests
Source			Type III Sum of Squares	df	Mean Square	F	Sig.	Partial Eta Squared
Momento	xbola	Sphericity Assumed	194.419	3	64.8062	9.96176	1.16216e-05	0.269515
		Greenhouse-Geisser	194.419	1.37164	141.742	9.96176	0.00130317	0.269515
		Huynh-Feldt	194.419	1.52757	127.273	9.96176	0.000824426	0.269515
		Lower-bound	194.419	1	194.419	9.96176	0.00390423	0.269515
	Eax	Sphericity Assumed	98.7868	3	32.9289	29.0266	7.62824e-13	0.518086
		Greenhouse-Geisser	98.7868	2.35728	41.9072	29.0266	1.46668e-10	0.518086
		Huynh-Feldt	98.7868	2.78858	35.4254	29.0266	4.29312e-12	0.518086
		Lower-bound	98.7868	1	98.7868	29.0266	1.07673e-05	0.518086
	DMA	Sphericity Assumed	144.674	3	48.2245	8.81647	3.98921e-05	0.246157
		Greenhouse-Geisser	144.674	1.22072	118.515	8.81647	0.00351677	0.246157
		Huynh-Feldt	144.674	1.343	107.724	8.81647	0.00257245	0.246157
		Lower-bound	144.674	1	144.674	8.81647	0.00619468	0.246157
	BMA	Sphericity Assumed	73.754	3	24.5847	7.883	0.000111819	0.225984
		Greenhouse-Geisser	73.754	1.64635	44.7984	7.883	0.0021651	0.225984
		Huynh-Feldt	73.754	1.86918	39.4578	7.883	0.00132266	0.225984
		Lower-bound	73.754	1	73.754	7.883	0.00915543	0.225984
Momento * Grupo	xbola	Sphericity Assumed	18.6263	6	3.10438	0.477194	0.823451	0.0341409
		Greenhouse-Geisser	18.6263	2.74327	6.78981	0.477194	0.683524	0.0341409
		Huynh-Feldt	18.6263	3.05514	6.09671	0.477194	0.703252	0.0341409
		Lower-bound	18.6263	2	9.31315	0.477194	0.625656	0.0341409
	Eax	Sphericity Assumed	4.06896	6	0.67816	0.597793	0.731255	0.0424033
		Greenhouse-Geisser	4.06896	4.71455	0.863065	0.597793	0.692204	0.0424033
		Huynh-Feldt	4.06896	5.57717	0.729575	0.597793	0.719394	0.0424033
		Lower-bound	4.06896	2	2.03448	0.597793	0.557141	0.0424033
	DMA	Sphericity Assumed	9.10794	6	1.51799	0.277521	0.946002	0.020143
		Greenhouse-Geisser	9.10794	2.44144	3.73056	0.277521	0.801155	0.020143
		Huynh-Feldt	9.10794	2.686	3.39089	0.277521	0.820127	0.020143
		Lower-bound	9.10794	2	4.55397	0.277521	0.759795	0.020143
	BMA	Sphericity Assumed	15.2162	6	2.53604	0.813173	0.562773	0.0568129
		Greenhouse-Geisser	15.2162	3.29271	4.62119	0.813173	0.503203	0.0568129
		Huynh-Feldt	15.2162	3.73837	4.07028	0.813173	0.515667	0.0568129
		Lower-bound	15.2162	2	7.60811	0.813173	0.454016	0.0568129
Error(Momento)	xbola	Sphericity Assumed	526.945	81	6.50549
		Greenhouse-Geisser	526.945	37.0342	14.2286
		Huynh-Feldt	526.945	41.2444	12.7762
		Lower-bound	526.945	27	19.5165
	Eax	Sphericity Assumed	91.8896	81	1.13444
		Greenhouse-Geisser	91.8896	63.6465	1.44375
		Huynh-Feldt	91.8896	75.2917	1.22045
		Lower-bound	91.8896	27	3.40332
	DMA	Sphericity Assumed	443.056	81	5.46982
		Greenhouse-Geisser	443.056	32.9595	13.4424
		Huynh-Feldt	443.056	36.2611	12.2185
		Lower-bound	443.056	27	16.4095
	BMA	Sphericity Assumed	252.614	81	3.11869
		Greenhouse-Geisser	252.614	44.4516	5.68291
		Huynh-Feldt	252.614	50.468	5.00543
		Lower-bound	252.614	27	9.35608
Tests of Within-Subjects Contrasts
Source			Type III Sum of Squares	df	Mean Square	F	Sig.	Partial Eta Squared
Momento	xbola	Linear	116.68	1	116.68	13.0644	0.00121552	0.326085
		Quadratic	52.2895	1	52.2895	7.11074	0.0127864	0.20846
		Cubic	25.4495	1	25.4495	7.87472	0.00918781	0.2258
	Eax	Linear	52.0026	1	52.0026	32.0966	5.13174e-06	0.543121
		Quadratic	26.1231	1	26.1231	22.3924	6.25811e-05	0.453357
		Cubic	20.6611	1	20.6611	33.5124	3.69573e-06	0.55381
	DMA	Linear	92.0065	1	92.0065	10.4005	0.00328693	0.278085
		Quadratic	33.7793	1	33.7793	6.31952	0.0182088	0.189664
		Cubic	18.8878	1	18.8878	8.51599	0.00701435	0.239779
	BMA	Linear	40.7866	1	40.7866	8.16031	0.00814053	0.232089
		Quadratic	29.3312	1	29.3312	12.0306	0.00177104	0.308236
		Cubic	3.63617	1	3.63617	1.89397	0.180062	0.065549
Momento * Grupo	xbola	Linear	5.47008	2	2.73504	0.306238	0.738735	0.0221811
		Quadratic	7.4723	2	3.73615	0.508071	0.607293	0.0362699
		Cubic	5.68392	2	2.84196	0.879375	0.426595	0.0611553
	Eax	Linear	2.57544	2	1.28772	0.794793	0.46196	0.0556002
		Quadratic	1.31861	2	0.659306	0.565149	0.574853	0.0401808
		Cubic	0.174914	2	0.0874568	0.141855	0.868389	0.0103985
	DMA	Linear	5.8457	2	2.92285	0.330403	0.721499	0.0238896
		Quadratic	2.66833	2	1.33417	0.249599	0.780891	0.0181532
		Cubic	0.59391	2	0.296955	0.133889	0.875264	0.00982031
	BMA	Linear	12.9501	2	6.47505	1.29548	0.290243	0.0875595
		Quadratic	0.823005	2	0.411503	0.168784	0.845576	0.0123481
		Cubic	1.44311	2	0.721557	0.375838	0.69025	0.0270858
Error(Momento)	xbola	Linear	241.139	27	8.93109
		Quadratic	198.547	27	7.3536
		Cubic	87.2585	27	3.2318
	Eax	Linear	43.7452	27	1.62019
		Quadratic	31.4983	27	1.1666
		Cubic	16.6461	27	0.616521
	DMA	Linear	238.85	27	8.84631
		Quadratic	144.321	27	5.34524
		Cubic	59.8838	27	2.21792
	BMA	Linear	134.951	27	4.99817
		Quadratic	65.8272	27	2.43804
		Cubic	51.8363	27	1.91986
Tests of Between-Subjects Effects
Transformed Variable:	Average
Source		Type III Sum of Squares	df	Mean Square	F	Sig.	Partial Eta Squared
Intercept	xbola	4055.55	1	4055.55	364.039	3.35048e-17	0.930953
	Eax	1492.24	1	1492.24	391.229	1.34903e-17	0.935442
	DMA	2155.57	1	2155.57	257.894	2.44058e-15	0.905228
	BMA	1880.94	1	1880.94	462.64	1.59866e-18	0.944857
Grupo	xbola	26.7205	2	13.3602	1.19926	0.31697	0.0815862
	Eax	2.32144	2	1.16072	0.304313	0.740127	0.0220448
	DMA	4.83869	2	2.41934	0.289452	0.750968	0.0209908
	BMA	2.08089	2	1.04044	0.255909	0.776069	0.0186036
Error	xbola	300.791	27	11.1404
	Eax	102.984	27	3.81422
	DMA	225.676	27	8.35837
	BMA	109.773	27	4.06568
Estimated Marginal Means
1. Grupo
Estimates
Measure		Mean	Std. Error	95% Confidence Interval
				Lower Bound	Upper Bound
xbola	1	5.84319	0.590032	4.63255	7.05384
	2	6.44746	0.503181	5.41501	7.4799
	3	5.34679	0.503181	4.31435	6.37923
Eax	1	3.58744	0.345246	2.87906	4.29583
	2	3.71719	0.294426	3.11308	4.3213
	3	3.39402	0.294426	2.78991	3.99813
DMA	1	4.58878	0.511076	3.54014	5.63742
	2	4.1281	0.435847	3.23382	5.02239
	3	4.14166	0.435847	3.24738	5.03595
BMA	1	4.11301	0.356444	3.38165	4.84437
	2	4.0777	0.303977	3.45399	4.70141
	3	3.82083	0.303977	3.19712	4.44453
Pairwise Comparisons
Measure			Mean Difference (I-J)	Std. Error	Sig.a	95% Confidence Interval for Differencea
						Lower Bound	Upper Bound
xbola	1	2	-0.604264	0.775455	1	-2.58358	1.37505
		3	0.496401	0.775455	1	-1.48291	2.47572
	2	1	0.604264	0.775455	1	-1.37505	2.58358
		3	1.10067	0.711606	0.400709	-0.71568	2.91701
	3	1	-0.496401	0.775455	1	-2.47572	1.48291
		2	-1.10067	0.711606	0.400709	-2.91701	0.71568
Eax	1	2	-0.12975	0.453742	1	-1.28791	1.02841
		3	0.19342	0.453742	1	-0.964736	1.35158
	2	1	0.12975	0.453742	1	-1.02841	1.28791
		3	0.32317	0.416382	1	-0.739628	1.38597
	3	1	-0.19342	0.453742	1	-1.35158	0.964736
		2	-0.32317	0.416382	1	-1.38597	0.739628
DMA	1	2	0.460677	0.671686	1	-1.25377	2.17513
		3	0.447115	0.671686	1	-1.26734	2.16157
	2	1	-0.460677	0.671686	1	-2.17513	1.25377
		3	-0.0135623	0.616381	1	-1.58685	1.55973
	3	1	-0.447115	0.671686	1	-2.16157	1.26734
		2	0.0135623	0.616381	1	-1.55973	1.58685
BMA	1	2	0.0353052	0.468459	1	-1.16042	1.23103
		3	0.292183	0.468459	1	-0.90354	1.48791
	2	1	-0.0353052	0.468459	1	-1.23103	1.16042
		3	0.256878	0.429888	1	-0.840393	1.35415
	3	1	-0.292183	0.468459	1	-1.48791	0.90354
		2	-0.256878	0.429888	1	-1.35415	0.840393
Based on estimated marginal means
a. Adjustment for multiple comparisons: Bonferroni.
Multivariate Tests
	Value	F	Hypothesis df	Error df	Sig.	Partial Eta Squared
Pillai's trace	0.196963	0.682749	8	50	0.704459	0.0984817
Wilks' lambda	0.80643	.681a	8	48	0.705491	0.101986
Hotelling's trace	0.235827	0.678001	8	46	0.708249	0.105476
Roy's largest root	0.216382	1.352b	4	25	0.278592	0.17789
Each F tests the multivariate effect of Grupo. These tests are based on the linearly independent pairwise comparisons among the estimated marginal means.
a. Exact statistic
b. The statistic is an upper bound on F that yields a lower bound on the significance level.
Univariate Tests
Measure		Sum of Squares	df	Mean Square	F	Sig.	Partial Eta Squared
xbola	Contrast	6.68011	2	3.34006	1.19926	0.31697	0.0815862
	Error	75.1979	27	2.78511
Eax	Contrast	0.580359	2	0.290179	0.304313	0.740127	0.0220448
	Error	25.746	27	0.953556
DMA	Contrast	1.20967	2	0.604836	0.289452	0.750968	0.0209908
	Error	56.419	27	2.08959
BMA	Contrast	0.520222	2	0.260111	0.255909	0.776069	0.0186036
	Error	27.4433	27	1.01642
The F tests the effect of Grupo. This test is based on the linearly independent pairwise comparisons among the estimated marginal means.
2. Momento
Estimates
Measure		Mean	Std. Error	95% Confidence Interval
				Lower Bound	Upper Bound
xbola	1	8.09289	0.877146	6.29314	9.89265
	2	5.03271	0.265338	4.48828	5.57714
	3	5.39044	0.307441	4.75963	6.02126
	4	5.00054	0.332886	4.31751	5.68357
Eax	1	5.11891	0.345881	4.40922	5.8286
	2	2.82911	0.145365	2.53084	3.12737
	3	3.35964	0.234604	2.87827	3.841
	4	2.95722	0.224163	2.49728	3.41717
DMA	1	6.19022	0.841799	4.46299	7.91745
	2	3.60735	0.19025	3.21699	3.99772
	3	3.8919	0.20004	3.48145	4.30235
	4	3.45526	0.243971	2.95467	3.95585
BMA	1	5.37357	0.53619	4.2734	6.47374
	2	3.53135	0.176742	3.16871	3.894
	3	3.47637	0.188715	3.08916	3.86359
	4	3.63409	0.321262	2.97491	4.29326
Pairwise Comparisons
Measure			Mean Difference (I-J)	Std. Error	Sig.b	95% Confidence Interval for Differenceb
						Lower Bound	Upper Bound
xbola	1	2	3.060*	0.953005	0.0204217	0.347075	5.77329
		3	2.702*	0.848364	0.0217745	0.287242	5.11765
		4	3.092*	0.837848	0.00598077	0.707082	5.47762
	2	1	-3.060*	0.953005	0.0204217	-5.77329	-0.347075
		3	-0.357737	0.356788	1	-1.37348	0.658001
		4	0.0321675	0.370135	1	-1.02157	1.0859
	3	1	-2.702*	0.848364	0.0217745	-5.11765	-0.287242
		2	0.357737	0.356788	1	-0.658001	1.37348
		4	0.389905	0.259059	0.863478	-0.34761	1.12742
	4	1	-3.092*	0.837848	0.00598077	-5.47762	-0.707082
		2	-0.0321675	0.370135	1	-1.0859	1.02157
		3	-0.389905	0.259059	0.863478	-1.12742	0.34761
Eax	1	2	2.290*	0.301877	2.21583e-07	1.43039	3.14921
		3	1.759*	0.336578	9.93591e-05	0.801068	2.71747
		4	2.162*	0.329042	2.87174e-06	1.22494	3.09843
	2	1	-2.290*	0.301877	2.21583e-07	-3.14921	-1.43039
		3	-0.530531	0.21032	0.107119	-1.12929	0.0682297
		4	-0.128118	0.238423	1	-0.806885	0.55065
	3	1	-1.759*	0.336578	9.93591e-05	-2.71747	-0.801068
		2	0.530531	0.21032	0.107119	-0.0682297	1.12929
		4	0.402413	0.224334	0.504303	-0.236242	1.04107
	4	1	-2.162*	0.329042	2.87174e-06	-3.09843	-1.22494
		2	0.128118	0.238423	1	-0.55065	0.806885
		3	-0.402413	0.224334	0.504303	-1.04107	0.236242
DMA	1	2	2.583*	0.848774	0.031013	0.16649	4.99924
		3	2.29832	0.809337	0.050866	-0.00578221	4.60242
		4	2.735*	0.833495	0.0171135	0.362085	5.10783
	2	1	-2.583*	0.848774	0.031013	-4.99924	-0.16649
		3	-0.284546	0.244266	1	-0.979946	0.410854
		4	0.152095	0.199648	1	-0.416281	0.720472
	3	1	-2.29832	0.809337	0.050866	-4.60242	0.00578221
		2	0.284546	0.244266	1	-0.410854	0.979946
		4	0.436642	0.260715	0.633132	-0.305586	1.17887
	4	1	-2.735*	0.833495	0.0171135	-5.10783	-0.362085
		2	-0.152095	0.199648	1	-0.720472	0.416281
		3	-0.436642	0.260715	0.633132	-1.17887	0.305586
BMA	1	2	1.842*	0.586087	0.0241955	0.173687	3.51075
		3	1.897*	0.475449	0.00272425	0.54364	3.25075
		4	1.73948	0.648269	0.0737744	-0.106071	3.58504
	2	1	-1.842*	0.586087	0.0241955	-3.51075	-0.173687
		3	0.0549782	0.226785	1	-0.590657	0.700613
		4	-0.102732	0.324105	1	-1.02543	0.819961
	3	1	-1.897*	0.475449	0.00272425	-3.25075	-0.54364
		2	-0.0549782	0.226785	1	-0.700613	0.590657
		4	-0.157711	0.359932	1	-1.1824	0.86698
	4	1	-1.73948	0.648269	0.0737744	-3.58504	0.106071
		2	0.102732	0.324105	1	-0.819961	1.02543
		3	0.157711	0.359932	1	-0.86698	1.1824
Based on estimated marginal means
*. The mean difference is significant at the .05 level.
b. Adjustment for multiple comparisons: Bonferroni.
Multivariate Tests
	Value	F	Hypothesis df	Error df	Sig.	Partial Eta Squared
Pillai's trace	0.836906	6.842a	12	16	0.000295515	0.836906
Wilks' lambda	0.163094	6.842a	12	16	0.000295515	0.836906
Hotelling's trace	5.13144	6.842a	12	16	0.000295515	0.836906
Roy's largest root	5.13144	6.842a	12	16	0.000295515	0.836906
Each F tests the multivariate effect of Momento. These tests are based on the linearly independent pairwise comparisons among the estimated marginal means.
a. Exact statistic
3. Grupo * Momento
Estimates
Measure			Mean	Std. Error	95% Confidence Interval
					Lower Bound	Upper Bound
xbola	1	1	7.79609	1.67961	4.34983	11.2424
		2	5.3915	0.508083	4.349	6.434
		3	5.64232	0.588704	4.4344	6.85024
		4	4.54286	0.637428	3.23496	5.85075
	2	1	9.3551	1.43237	6.41612	12.2941
		2	5.04973	0.433295	4.16068	5.93878
		3	5.92359	0.502048	4.89347	6.9537
		4	5.4614	0.543601	4.34603	6.57678
	3	1	7.12748	1.43237	4.18849	10.0665
		2	4.65689	0.433295	3.76785	5.54594
		3	4.60543	0.502048	3.57531	5.63555
		4	4.99736	0.543601	3.88198	6.11274
Eax	1	1	5.16206	0.662311	3.80311	6.52101
		2	2.96987	0.278353	2.39874	3.541
		3	3.30622	0.449233	2.38447	4.22797
		4	2.91161	0.42924	2.03088	3.79234
	2	1	5.36658	0.564821	4.20767	6.5255
		2	3.09895	0.23738	2.61189	3.58602
		3	3.61162	0.383107	2.82555	4.39769
		4	2.79161	0.366057	2.04052	3.54269
	3	1	4.82808	0.564821	3.66916	5.98699
		2	2.41849	0.23738	1.93143	2.90556
		3	3.16107	0.383107	2.375	3.94714
		4	3.16845	0.366057	2.41736	3.91954
DMA	1	1	6.54638	1.61192	3.23899	9.85377
		2	4.04088	0.364302	3.29339	4.78836
		3	4.41077	0.383047	3.62482	5.19672
		4	3.35709	0.467169	2.39854	4.31565
	2	1	6.45265	1.37465	3.63209	9.2732
		2	3.30423	0.310678	2.66678	3.94169
		3	3.48399	0.326664	2.81373	4.15425
		4	3.27154	0.398403	2.45408	4.08899
	3	1	5.57163	1.37465	2.75108	8.39218
		2	3.47695	0.310678	2.83949	4.11441
		3	3.78093	0.326664	3.11068	4.45119
		4	3.73714	0.398403	2.91969	4.5546
BMA	1	1	5.43331	1.02673	3.32664	7.53997
		2	3.59301	0.338435	2.8986	4.28742
		3	3.49045	0.361362	2.749	4.2319
		4	3.93526	0.61517	2.67304	5.19749
	2	1	5.95668	0.875594	4.16011	7.75326
		2	3.71199	0.288618	3.11979	4.30418
		3	3.67353	0.30817	3.04122	4.30584
		4	2.96861	0.524619	1.89218	4.04504
	3	1	4.73071	0.875594	2.93414	6.52729
		2	3.28906	0.288618	2.69687	3.88126
		3	3.26514	0.30817	2.63283	3.89746
		4	3.99838	0.524619	2.92195	5.07481
Pairwise Comparisons
Measure				Mean Difference (I-J)	Std. Error	Sig.a	95% Confidence Interval for Differencea
							Lower Bound	Upper Bound
xbola	1	1	2	-1.55901	2.20744	1	-7.1934	4.07538
			3	0.668617	2.20744	1	-4.96577	6.30301
		2	1	1.55901	2.20744	1	-4.07538	7.1934
			3	2.22763	2.02568	0.843526	-2.94284	7.39809
		3	1	-0.668617	2.20744	1	-6.30301	4.96577
			2	-2.22763	2.02568	0.843526	-7.39809	2.94284
	2	1	2	0.341766	0.667752	1	-1.36264	2.04618
			3	0.734602	0.667752	0.842986	-0.969807	2.43901
		2	1	-0.341766	0.667752	1	-2.04618	1.36264
			3	0.392836	0.612771	1	-1.17124	1.95691
		3	1	-0.734602	0.667752	0.842986	-2.43901	0.969807
			2	-0.392836	0.612771	1	-1.95691	1.17124
	3	1	2	-0.281268	0.773708	1	-2.25613	1.69359
			3	1.03689	0.773708	0.574094	-0.937969	3.01175
		2	1	0.281268	0.773708	1	-1.69359	2.25613
			3	1.31816	0.710003	0.222956	-0.494098	3.13041
		3	1	-1.03689	0.773708	0.574094	-3.01175	0.937969
			2	-1.31816	0.710003	0.222956	-3.13041	0.494098
	4	1	2	-0.918545	0.837745	0.847698	-3.05685	1.21977
			3	-0.454503	0.837745	1	-2.59281	1.68381
		2	1	0.918545	0.837745	0.847698	-1.21977	3.05685
			3	0.464042	0.768768	1	-1.49821	2.42629
		3	1	0.454503	0.837745	1	-1.68381	2.59281
			2	-0.464042	0.768768	1	-2.42629	1.49821
Eax	1	1	2	-0.204522	0.870447	1	-2.4263	2.01726
			3	0.333987	0.870447	1	-1.88779	2.55577
		2	1	0.204522	0.870447	1	-2.01726	2.4263
			3	0.538509	0.798777	1	-1.50034	2.57735
		3	1	-0.333987	0.870447	1	-2.55577	1.88779
			2	-0.538509	0.798777	1	-2.57735	1.50034
	2	1	2	-0.129082	0.365827	1	-1.06284	0.804677
			3	0.551376	0.365827	0.430113	-0.382383	1.48513
		2	1	0.129082	0.365827	1	-0.804677	1.06284
			3	0.680458	0.335706	0.157942	-0.176418	1.53733
		3	1	-0.551376	0.365827	0.430113	-1.48513	0.382383
			2	-0.680458	0.335706	0.157942	-1.53733	0.176418
	3	1	2	-0.305398	0.590408	1	-1.81239	1.20159
			3	0.145157	0.590408	1	-1.36183	1.65215
		2	1	0.305398	0.590408	1	-1.20159	1.81239
			3	0.450555	0.541795	1	-0.932355	1.83346
		3	1	-0.145157	0.590408	1	-1.65215	1.36183
			2	-0.450555	0.541795	1	-1.83346	0.932355
	4	1	2	0.120003	0.564131	1	-1.31992	1.55993
			3	-0.256839	0.564131	1	-1.69676	1.18308
		2	1	-0.120003	0.564131	1	-1.55993	1.31992
			3	-0.376843	0.517683	1	-1.69821	0.94452
		3	1	0.256839	0.564131	1	-1.18308	1.69676
			2	0.376843	0.517683	1	-0.94452	1.69821
DMA	1	1	2	0.0937304	2.11848	1	-5.3136	5.50106
			3	0.974745	2.11848	1	-4.43259	6.38208
		2	1	-0.0937304	2.11848	1	-5.50106	5.3136
			3	0.881014	1.94405	1	-4.0811	5.84312
		3	1	-0.974745	2.11848	1	-6.38208	4.43259
			2	-0.881014	1.94405	1	-5.84312	4.0811
	2	1	2	0.736641	0.478786	0.406652	-0.485442	1.95872
			3	0.563924	0.478786	0.747438	-0.658158	1.78601
		2	1	-0.736641	0.478786	0.406652	-1.95872	0.485442
			3	-0.172716	0.439365	1	-1.29418	0.948744
		3	1	-0.563924	0.478786	0.747438	-1.78601	0.658158
			2	0.172716	0.439365	1	-0.948744	1.29418
	3	1	2	0.926781	0.503423	0.229926	-0.358185	2.21175
			3	0.629838	0.503423	0.66488	-0.655128	1.9148
		2	1	-0.926781	0.503423	0.229926	-2.21175	0.358185
			3	-0.296943	0.461972	1	-1.47611	0.882223
		3	1	-0.629838	0.503423	0.66488	-1.9148	0.655128
			2	0.296943	0.461972	1	-0.882223	1.47611
	4	1	2	0.0855571	0.613981	1	-1.4816	1.65272
			3	-0.380047	0.613981	1	-1.94721	1.18711
		2	1	-0.0855571	0.613981	1	-1.65272	1.4816
			3	-0.465604	0.563427	1	-1.90373	0.972521
		3	1	0.380047	0.613981	1	-1.18711	1.94721
			2	0.465604	0.563427	1	-0.972521	1.90373
BMA	1	1	2	-0.523377	1.34938	1	-3.96762	2.92086
			3	0.702593	1.34938	1	-2.74165	4.14683
		2	1	0.523377	1.34938	1	-2.92086	3.96762
			3	1.22597	1.23828	0.992804	-1.93468	4.38662
		3	1	-0.702593	1.34938	1	-4.14683	2.74165
			2	-1.22597	1.23828	0.992804	-4.38662	1.93468
	2	1	2	-0.118975	0.44479	1	-1.25428	1.01633
			3	0.303949	0.44479	1	-0.831359	1.43926
		2	1	0.118975	0.44479	1	-1.01633	1.25428
			3	0.422925	0.408167	0.927963	-0.618906	1.46476
		3	1	-0.303949	0.44479	1	-1.43926	0.831359
			2	-0.422925	0.408167	0.927963	-1.46476	0.618906
	3	1	2	-0.183078	0.474922	1	-1.3953	1.02914
			3	0.225307	0.474922	1	-0.986913	1.43753
		2	1	0.183078	0.474922	1	-1.02914	1.3953
			3	0.408384	0.435819	1	-0.704025	1.52079
		3	1	-0.225307	0.474922	1	-1.43753	0.986913
			2	-0.408384	0.435819	1	-1.52079	0.704025
	4	1	2	0.96665	0.808492	0.72672	-1.09699	3.03029
			3	-0.0631171	0.808492	1	-2.12676	2.00052
		2	1	-0.96665	0.808492	0.72672	-3.03029	1.09699
			3	-1.02977	0.741923	0.529482	-2.9235	0.863961
		3	1	0.0631171	0.808492	1	-2.00052	2.12676
			2	1.02977	0.741923	0.529482	-0.863961	2.9235
Based on estimated marginal means
a. Adjustment for multiple comparisons: Bonferroni.
Multivariate Tests
Momento		Value	F	Hypothesis df	Error df	Sig.	Partial Eta Squared
1	Pillai's trace	0.0938641	0.30777	8	50	0.959608	0.0469321
	Wilks' lambda	0.907622	.298a	8	48	0.963175	0.0473082
	Hotelling's trace	0.100143	0.287913	8	46	0.966621	0.0476841
	Roy's largest root	0.0795691	.497b	4	25	0.737846	0.0737045
2	Pillai's trace	0.279916	1.01709	8	50	0.435599	0.139958
	Wilks' lambda	0.7382	.983a	8	48	0.460573	0.140815
	Hotelling's trace	0.330106	0.949055	8	46	0.486673	0.14167
	Roy's largest root	0.217029	1.356b	4	25	0.277215	0.178327
3	Pillai's trace	0.36074	1.37539	8	50	0.230246	0.18037
	Wilks' lambda	0.671413	1.322a	8	48	0.255421	0.180602
	Hotelling's trace	0.441508	1.26933	8	46	0.282731	0.180834
	Roy's largest root	0.249797	1.561b	4	25	0.215462	0.19987
4	Pillai's trace	0.152637	0.516402	8	50	0.838431	0.0763186
	Wilks' lambda	0.850281	.507a	8	48	0.845192	0.077893
	Hotelling's trace	0.172649	0.496365	8	46	0.85247	0.0794647
	Roy's largest root	0.149724	.936b	4	25	0.459385	0.130226
Each F tests the multivariate simple effects of Grupo within each level combination of the other effects shown. These tests are based on the linearly independent pairwise comparisons among the estimated marginal means.
a. Exact statistic
b. The statistic is an upper bound on F that yields a lower bound on the significance level.
Univariate Tests
Measure			Sum of Squares	df	Mean Square	F	Sig.	Partial Eta Squared
xbola	1	Contrast	28.4555	2	14.2278	0.630422	0.540022	0.0446145
		Error	609.353	27	22.5686
	2	Contrast	2.548	2	1.274	0.616892	0.547051	0.0436989
		Error	55.76	27	2.06519
	3	Contrast	10.3939	2	5.19693	1.87441	0.172873	0.121917
		Error	74.8596	27	2.77258
	4	Contrast	3.94939	2	1.97469	0.607501	0.551988	0.0430623
		Error	87.764	27	3.25052
Eax	1	Contrast	1.61954	2	0.809769	0.230753	0.795485	0.0168056
		Error	94.7496	27	3.50925
	2	Contrast	2.80818	2	1.40409	2.26524	0.123182	0.143686
		Error	16.7357	27	0.619842
	3	Contrast	1.15416	2	0.57708	0.35744	0.702725	0.0257941
		Error	43.591	27	1.61448
	4	Contrast	0.80852	2	0.40426	0.274265	0.762223	0.0199114
		Error	39.7973	27	1.47397
DMA	1	Contrast	5.94343	2	2.97171	0.142965	0.867436	0.010479
		Error	561.231	27	20.7863
	2	Contrast	2.64489	2	1.32245	1.24556	0.303793	0.0844703
		Error	28.6666	27	1.06173
	3	Contrast	4.03879	2	2.01939	1.72039	0.198043	0.113032
		Error	31.6927	27	1.1738
	4	Contrast	1.31952	2	0.659762	0.377876	0.688883	0.0272287
		Error	47.1413	27	1.74598
BMA	1	Contrast	8.31362	2	4.15681	0.492903	0.61624	0.0352252
		Error	227.7	27	8.43332
	2	Contrast	1.03394	2	0.516971	0.564192	0.575382	0.0401155
		Error	24.7402	27	0.916304
	3	Contrast	0.919892	2	0.459946	0.440284	0.648394	0.0315836
		Error	28.2058	27	1.04466
	4	Contrast	7.02966	2	3.51483	1.16098	0.328327	0.0791883
		Error	81.7418	27	3.02747
Each F tests the simple effects of Grupo within each level combination of the other effects shown. These tests are based on the linearly independent pairwise comparisons among the estimated marginal means.
4. Grupo * Momento
Estimates
Measure			Mean	Std. Error	95% Confidence Interval
					Lower Bound	Upper Bound
xbola	1	1	7.79609	1.67961	4.34983	11.2424
		2	5.3915	0.508083	4.349	6.434
		3	5.64232	0.588704	4.4344	6.85024
		4	4.54286	0.637428	3.23496	5.85075
	2	1	9.3551	1.43237	6.41612	12.2941
		2	5.04973	0.433295	4.16068	5.93878
		3	5.92359	0.502048	4.89347	6.9537
		4	5.4614	0.543601	4.34603	6.57678
	3	1	7.12748	1.43237	4.18849	10.0665
		2	4.65689	0.433295	3.76785	5.54594
		3	4.60543	0.502048	3.57531	5.63555
		4	4.99736	0.543601	3.88198	6.11274
Eax	1	1	5.16206	0.662311	3.80311	6.52101
		2	2.96987	0.278353	2.39874	3.541
		3	3.30622	0.449233	2.38447	4.22797
		4	2.91161	0.42924	2.03088	3.79234
	2	1	5.36658	0.564821	4.20767	6.5255
		2	3.09895	0.23738	2.61189	3.58602
		3	3.61162	0.383107	2.82555	4.39769
		4	2.79161	0.366057	2.04052	3.54269
	3	1	4.82808	0.564821	3.66916	5.98699
		2	2.41849	0.23738	1.93143	2.90556
		3	3.16107	0.383107	2.375	3.94714
		4	3.16845	0.366057	2.41736	3.91954
DMA	1	1	6.54638	1.61192	3.23899	9.85377
		2	4.04088	0.364302	3.29339	4.78836
		3	4.41077	0.383047	3.62482	5.19672
		4	3.35709	0.467169	2.39854	4.31565
	2	1	6.45265	1.37465	3.63209	9.2732
		2	3.30423	0.310678	2.66678	3.94169
		3	3.48399	0.326664	2.81373	4.15425
		4	3.27154	0.398403	2.45408	4.08899
	3	1	5.57163	1.37465	2.75108	8.39218
		2	3.47695	0.310678	2.83949	4.11441
		3	3.78093	0.326664	3.11068	4.45119
		4	3.73714	0.398403	2.91969	4.5546
BMA	1	1	5.43331	1.02673	3.32664	7.53997
		2	3.59301	0.338435	2.8986	4.28742
		3	3.49045	0.361362	2.749	4.2319
		4	3.93526	0.61517	2.67304	5.19749
	2	1	5.95668	0.875594	4.16011	7.75326
		2	3.71199	0.288618	3.11979	4.30418
		3	3.67353	0.30817	3.04122	4.30584
		4	2.96861	0.524619	1.89218	4.04504
	3	1	4.73071	0.875594	2.93414	6.52729
		2	3.28906	0.288618	2.69687	3.88126
		3	3.26514	0.30817	2.63283	3.89746
		4	3.99838	0.524619	2.92195	5.07481
Pairwise Comparisons
Measure				Mean Difference (I-J)	Std. Error	Sig.b	95% Confidence Interval for Differenceb
							Lower Bound	Upper Bound
xbola	1	1	2	2.4046	1.82487	1	-2.79061	7.5998
			3	2.15378	1.62449	1	-2.47099	6.77854
			4	3.25324	1.60436	0.315358	-1.31421	7.82068
		2	1	-2.4046	1.82487	1	-7.5998	2.79061
			3	-0.250822	0.683197	1	-2.19581	1.69417
			4	0.848639	0.708754	1	-1.16911	2.86639
		3	1	-2.15378	1.62449	1	-6.77854	2.47099
			2	0.250822	0.683197	1	-1.69417	2.19581
			4	1.09946	0.49606	0.211676	-0.312772	2.51169
		4	1	-3.25324	1.60436	0.315358	-7.82068	1.31421
			2	-0.848639	0.708754	1	-2.86639	1.16911
			3	-1.09946	0.49606	0.211676	-2.51169	0.312772
	2	1	2	4.30537	1.55625	0.0605996	-0.125116	8.73586
			3	3.43152	1.38537	0.118833	-0.512497	7.37553
			4	3.8937	1.3682	0.0501256	-0.00142755	7.78883
		2	1	-4.30537	1.55625	0.0605996	-8.73586	0.125116
			3	-0.873856	0.582632	0.871554	-2.53255	0.784838
			4	-0.411671	0.604427	1	-2.13241	1.30907
		3	1	-3.43152	1.38537	0.118833	-7.37553	0.512497
			2	0.873856	0.582632	0.871554	-0.784838	2.53255
			4	0.462184	0.423042	1	-0.742172	1.66654
		4	1	-3.8937	1.3682	0.0501256	-7.78883	0.00142755
			2	0.411671	0.604427	1	-1.30907	2.13241
			3	-0.462184	0.423042	1	-1.66654	0.742172
	3	1	2	2.47058	1.55625	0.744227	-1.95991	6.90107
			3	2.52205	1.38537	0.478725	-1.42197	6.46606
			4	2.13012	1.3682	0.786874	-1.76501	6.02525
		2	1	-2.47058	1.55625	0.744227	-6.90107	1.95991
			3	0.0514653	0.582632	1	-1.60723	1.71016
			4	-0.340465	0.604427	1	-2.06121	1.38028
		3	1	-2.52205	1.38537	0.478725	-6.46606	1.42197
			2	-0.0514653	0.582632	1	-1.71016	1.60723
			4	-0.391931	0.423042	1	-1.59629	0.812426
		4	1	-2.13012	1.3682	0.786874	-6.02525	1.76501
			2	0.340465	0.604427	1	-1.38028	2.06121
			3	0.391931	0.423042	1	-0.812426	1.59629
Eax	1	1	2	2.192*	0.57805	0.00458704	0.546543	3.83784
			3	1.856*	0.644498	0.0462205	0.0210207	3.69066
			4	2.250*	0.630067	0.00814555	0.456715	4.04419
		2	1	-2.192*	0.57805	0.00458704	-3.83784	-0.546543
			3	-0.336353	0.402733	1	-1.48289	0.810187
			4	0.058259	0.456546	1	-1.24148	1.358
		3	1	-1.856*	0.644498	0.0462205	-3.69066	-0.0210207
			2	0.336353	0.402733	1	-0.810187	1.48289
			4	0.394612	0.429566	1	-0.82832	1.61754
		4	1	-2.250*	0.630067	0.00814555	-4.04419	-0.456715
			2	-0.058259	0.456546	1	-1.358	1.24148
			3	-0.394612	0.429566	1	-1.61754	0.82832
	2	1	2	2.268*	0.492963	0.000535362	0.864218	3.67105
			3	1.755*	0.549629	0.0213689	0.190225	3.3197
			4	2.575*	0.537323	0.000319416	1.04527	4.10468
		2	1	-2.268*	0.492963	0.000535362	-3.67105	-0.864218
			3	-0.512669	0.343452	0.882667	-1.49044	0.465104
			4	0.307345	0.389344	1	-0.801078	1.41577
		3	1	-1.755*	0.549629	0.0213689	-3.3197	-0.190225
			2	0.512669	0.343452	0.882667	-0.465104	1.49044
			4	0.820013	0.366335	0.201823	-0.222907	1.86293
		4	1	-2.575*	0.537323	0.000319416	-4.10468	-1.04527
			2	-0.307345	0.389344	1	-1.41577	0.801078
			3	-0.820013	0.366335	0.201823	-1.86293	0.222907
	3	1	2	2.410*	0.492963	0.000246947	1.00617	3.813
			3	1.667*	0.549629	0.0317924	0.102271	3.23175
			4	1.660*	0.537323	0.0277066	0.129921	3.18933
		2	1	-2.410*	0.492963	0.000246947	-3.813	-1.00617
			3	-0.742571	0.343452	0.237831	-1.72034	0.235201
			4	-0.749956	0.389344	0.388005	-1.85838	0.358466
		3	1	-1.667*	0.549629	0.0317924	-3.23175	-0.102271
			2	0.742571	0.343452	0.237831	-0.235201	1.72034
			4	-0.00738485	0.366335	1	-1.0503	1.03553
		4	1	-1.660*	0.537323	0.0277066	-3.18933	-0.129921
			2	0.749956	0.389344	0.388005	-0.358466	1.85838
			3	0.00738485	0.366335	1	-1.03553	1.0503
DMA	1	1	2	2.5055	1.62528	0.808891	-2.1215	7.13251
			3	2.1356	1.54976	1	-2.27641	6.54762
			4	3.18928	1.59602	0.335103	-1.35443	7.73299
		2	1	-2.5055	1.62528	0.808891	-7.13251	2.1215
			3	-0.369897	0.467733	1	-1.70149	0.961692
			4	0.68378	0.382296	0.509425	-0.404578	1.77214
		3	1	-2.1356	1.54976	1	-6.54762	2.27641
			2	0.369897	0.467733	1	-0.961692	1.70149
			4	1.05368	0.49923	0.265263	-0.367581	2.47494
		4	1	-3.18928	1.59602	0.335103	-7.73299	1.35443
			2	-0.68378	0.382296	0.509425	-1.77214	0.404578
			3	-1.05368	0.49923	0.265263	-2.47494	0.367581
	2	1	2	3.14841	1.38604	0.187804	-0.797511	7.09433
			3	2.96865	1.32164	0.198451	-0.793926	6.73123
			4	3.18111	1.36109	0.162567	-0.693781	7.056
		2	1	-3.14841	1.38604	0.187804	-7.09433	0.797511
			3	-0.179757	0.398884	1	-1.31534	0.955826
			4	0.0326968	0.326023	1	-0.895458	0.960852
		3	1	-2.96865	1.32164	0.198451	-6.73123	0.793926
			2	0.179757	0.398884	1	-0.955826	1.31534
			4	0.212454	0.425745	1	-0.999599	1.42451
		4	1	-3.18111	1.36109	0.162567	-7.056	0.693781
			2	-0.0326968	0.326023	1	-0.960852	0.895458
			3	-0.212454	0.425745	1	-1.42451	0.999599
	3	1	2	2.09468	1.38604	0.854022	-1.85124	6.0406
			3	1.7907	1.32164	1	-1.97188	5.55328
			4	1.83449	1.36109	1	-2.0404	5.70938
		2	1	-2.09468	1.38604	0.854022	-6.0406	1.85124
			3	-0.303984	0.398884	1	-1.43957	0.831599
			4	-0.260191	0.326023	1	-1.18835	0.667964
		3	1	-1.7907	1.32164	1	-5.55328	1.97188
			2	0.303984	0.398884	1	-0.831599	1.43957
			4	0.0437931	0.425745	1	-1.16826	1.25585
		4	1	-1.83449	1.36109	1	-5.70938	2.0404
			2	0.260191	0.326023	1	-0.667964	1.18835
			3	-0.0437931	0.425745	1	-1.25585	1.16826
BMA	1	1	2	1.8403	1.12227	0.675889	-1.35469	5.03529
			3	1.94286	0.910415	0.252446	-0.649002	4.53472
			4	1.49805	1.24134	1	-2.03592	5.03201
		2	1	-1.8403	1.12227	0.675889	-5.03529	1.35469
			3	0.10256	0.434261	1	-1.13374	1.33886
			4	-0.342252	0.620613	1	-2.10908	1.42457
		3	1	-1.94286	0.910415	0.252446	-4.53472	0.649002
			2	-0.10256	0.434261	1	-1.33886	1.13374
			4	-0.444812	0.689218	1	-2.40695	1.51732
		4	1	-1.49805	1.24134	1	-5.03201	2.03592
			2	0.342252	0.620613	1	-1.42457	2.10908
			3	0.444812	0.689218	1	-1.51732	2.40695
	2	1	2	2.2447	0.957076	0.159644	-0.479999	4.9694
			3	2.283*	0.776405	0.0398501	0.0728112	4.4935
			4	2.98807	1.05862	0.0530016	-0.0257069	6.00185
		2	1	-2.2447	0.957076	0.159644	-4.9694	0.479999
			3	0.0384577	0.370339	1	-1.01586	1.09278
			4	0.743373	0.529261	1	-0.763379	2.25013
		3	1	-2.283*	0.776405	0.0398501	-4.4935	-0.0728112
			2	-0.0384577	0.370339	1	-1.09278	1.01586
			4	0.704916	0.587767	1	-0.968397	2.37823
		4	1	-2.98807	1.05862	0.0530016	-6.00185	0.0257069
			2	-0.743373	0.529261	1	-2.25013	0.763379
			3	-0.704916	0.587767	1	-2.37823	0.968397
	3	1	2	1.44165	0.957076	0.861592	-1.28304	4.16635
			3	1.46557	0.776405	0.419203	-0.744775	3.67592
			4	0.732335	1.05862	1	-2.28144	3.74611
		2	1	-1.44165	0.957076	0.861592	-4.16635	1.28304
			3	0.023917	0.370339	1	-1.0304	1.07823
			4	-0.709319	0.529261	1	-2.21607	0.797433
		3	1	-1.46557	0.776405	0.419203	-3.67592	0.744775
			2	-0.023917	0.370339	1	-1.07823	1.0304
			4	-0.733236	0.587767	1	-2.40655	0.940077
		4	1	-0.732335	1.05862	1	-3.74611	2.28144
			2	0.709319	0.529261	1	-0.797433	2.21607
			3	0.733236	0.587767	1	-0.940077	2.40655
Based on estimated marginal means
*. The mean difference is significant at the .05 level.
b. Adjustment for multiple comparisons: Bonferroni.
Multivariate Tests
Grupo		Value	F	Hypothesis df	Error df	Sig.	Partial Eta Squared
1	Pillai's trace	0.684322	2.890a	12	16	0.0249518	0.684322
	Wilks' lambda	0.315678	2.890a	12	16	0.0249518	0.684322
	Hotelling's trace	2.16779	2.890a	12	16	0.0249518	0.684322
	Roy's largest root	2.16779	2.890a	12	16	0.0249518	0.684322
2	Pillai's trace	0.720305	3.434a	12	16	0.011711	0.720305
	Wilks' lambda	0.279695	3.434a	12	16	0.011711	0.720305
	Hotelling's trace	2.57532	3.434a	12	16	0.011711	0.720305
	Roy's largest root	2.57532	3.434a	12	16	0.011711	0.720305
3	Pillai's trace	0.577981	1.826a	12	16	0.129522	0.577981
	Wilks' lambda	0.422019	1.826a	12	16	0.129522	0.577981
	Hotelling's trace	1.36956	1.826a	12	16	0.129522	0.577981
	Roy's largest root	1.36956	1.826a	12	16	0.129522	0.577981
Each F tests the multivariate simple effects of Momento within each level combination of the other effects shown. These tests are based on the linearly independent pairwise comparisons among the estimated marginal means.
a. Exact statistic
Post Hoc Tests
Grupo
Multiple Comparisons
Bonferroni
Measure			Mean Difference (I-J)	Std. Error	Sig.	95% Confidence Interval
						Lower Bound	Upper Bound
xbola	1	2	-0.604264	0.775455	1	-2.58358	1.37505
		3	0.496401	0.775455	1	-1.48291	2.47572
	2	1	0.604264	0.775455	1	-1.37505	2.58358
		3	1.10067	0.711606	0.400709	-0.71568	2.91701
	3	1	-0.496401	0.775455	1	-2.47572	1.48291
		2	-1.10067	0.711606	0.400709	-2.91701	0.71568
Eax	1	2	-0.12975	0.453742	1	-1.28791	1.02841
		3	0.19342	0.453742	1	-0.964736	1.35158
	2	1	0.12975	0.453742	1	-1.02841	1.28791
		3	0.32317	0.416382	1	-0.739628	1.38597
	3	1	-0.19342	0.453742	1	-1.35158	0.964736
		2	-0.32317	0.416382	1	-1.38597	0.739628
DMA	1	2	0.460677	0.671686	1	-1.25377	2.17513
		3	0.447115	0.671686	1	-1.26734	2.16157
	2	1	-0.460677	0.671686	1	-2.17513	1.25377
		3	-0.0135623	0.616381	1	-1.58685	1.55973
	3	1	-0.447115	0.671686	1	-2.16157	1.26734
		2	0.0135623	0.616381	1	-1.55973	1.58685
BMA	1	2	0.0353052	0.468459	1	-1.16042	1.23103
		3	0.292183	0.468459	1	-0.90354	1.48791
	2	1	-0.0353052	0.468459	1	-1.23103	1.16042
		3	0.256878	0.429888	1	-0.840393	1.35415
	3	1	-0.292183	0.468459	1	-1.48791	0.90354
		2	-0.256878	0.429888	1	-1.35415	0.840393
Based on observed means. The error term is Mean Square(Error) = 1.016.
Profile Plots
xbola
Eax
DMA
BMA
