# Supplementary material for: The effect of enhanced variability after performance stabilization through constant practice
Source: PeerJ. 2022 Sep 16;10:e13733. doi: 10.7717/peerj.13733 (PMC9484454; doi:10.7717/peerj.13733)
Supplement: Supplemental Information 4 [file peerj-10-13733-s004.zip › Resultados/comp_SDs_4mom_vinicial.xlsm]

## Sheet: Sheet1
GLM Pre_SDXbola2_3 Post_SDXbola2_3 Retest1_SDXbola2_3 Retest2_SDXbola2_3 Pre_SDEAX2_3 Post_SDEAX2_3
Retest1_SDEAX2_3 Retest2_SDEAX2_3 Pre_SDDMA2_3 Post_SDDMA2_3 Retest1_SDDMA2_3 Retest2_SDDMA2_3
Pre_SDBMA2_3 Post_SDBMA2_3 Retest1_SDBMA2_3 Retest2_SDBMA2_3 BY Vinicial
/WSFACTOR=Momento 4 Polynomial
/MEASURE=xbola Eax DMA BMA
/METHOD=SSTYPE(3)
/POSTHOC=Vinicial(BONFERRONI)
/PLOT=PROFILE(Momento*Vinicial) TYPE=LINE ERRORBAR=NO MEANREFERENCE=NO YAXIS=AUTO
/EMMEANS=TABLES(Momento) COMPARE ADJ(BONFERRONI)
/EMMEANS=TABLES(Vinicial) COMPARE ADJ(BONFERRONI)
/EMMEANS=TABLES(Vinicial*Momento)COMPARE (Vinicial)ADJ(BONFERRONI)
/EMMEANS=TABLES(Vinicial*Momento)COMPARE (Momento)ADJ(BONFERRONI)
/PRINT=DESCRIPTIVE ETASQ
/CRITERIA=ALPHA(.05)
/WSDESIGN=Momento
/DESIGN=Vinicial.
General Linear Model
Notes
Output Created		10-SEP-2020 16:01:57
Comments
Input	Active Dataset	DataSet1
	Filter	<none>
	Weight	<none>
	Split File	<none>
	N of Rows in Working Data File	30
Missing Value Handling	Definition of Missing	User-defined missing values are treated as missing.
	Cases Used	Statistics are based on all cases with valid data for all variables in the model.
Syntax		GLM Pre_SDXbola2_3 Post_SDXbola2_3 Retest1_SDXbola2_3 Retest2_SDXbola2_3 Pre_SDEAX2_3 Post_SDEAX2_3 Retest1_SDEAX2_3 Retest2_SDEAX2_3 Pre_SDDMA2_3 Post_SDDMA2_3 Retest1_SDDMA2_3 Retest2_SDDMA2_3 Pre_SDBMA2_3 Post_SDBMA2_3 Retest1_SDBMA2_3 Retest2_SDBMA2_3 BY Vinicial /WSFACTOR=Momento 4 Polynomial /MEASURE=xbola Eax DMA BMA /METHOD=SSTYPE(3) /POSTHOC=Vinicial(BONFERRONI) /PLOT=PROFILE(Momento*Vin…
Resources	Processor Time	00:00:01.02
	Elapsed Time	00:00:00.93
Warnings
Post hoc tests are not performed for Vinicial because there are fewer than three groups.
Within-Subjects Factors
Measure		Dependent Variable
xbola	1	Pre_SDXbola2_3
	2	Post_SDXbola2_3
	3	Retest1_SDXbola2_3
	4	Retest2_SDXbola2_3
Eax	1	Pre_SDEAX2_3
	2	Post_SDEAX2_3
	3	Retest1_SDEAX2_3
	4	Retest2_SDEAX2_3
DMA	1	Pre_SDDMA2_3
	2	Post_SDDMA2_3
	3	Retest1_SDDMA2_3
	4	Retest2_SDDMA2_3
BMA	1	Pre_SDBMA2_3
	2	Post_SDBMA2_3
	3	Retest1_SDBMA2_3
	4	Retest2_SDBMA2_3
Between-Subjects Factors
		N
Vinicial	1	15
	2	15
Descriptive Statistics
Vinicial		Mean	Std. Deviation	N
Pre_SDXbola2_3	1	7.66702	2.35022	15
	2	8.57813	6.29202	15
	Total	8.12257	4.68971	30
Post_SDXbola2_3	1	4.58506	1.44552	15
	2	5.4086	1.30844	15
	Total	4.99683	1.41796	30
Retest1_SDXbola2_3	1	5.17136	1.50257	15
	2	5.55915	1.93682	15
	Total	5.36526	1.71458	30
Retest2_SDXbola2_3	1	4.71821	1.33935	15
	2	5.3744	2.12754	15
	Total	5.04631	1.77835	30
Pre_SDEAX2_3	1	3.63844	0.606086	15
	2	6.59075	1.35897	15
	Total	5.11459	1.82293	30
Post_SDEAX2_3	1	2.38991	0.639086	15
	2	3.24015	0.77479	15
	Total	2.81503	0.820931	30
Retest1_SDEAX2_3	1	2.85936	0.997239	15
	2	3.87059	1.28599	15
	Total	3.36498	1.24215	30
Retest2_SDEAX2_3	1	2.71593	1.03504	15
	2	3.20764	1.30368	15
	Total	2.96178	1.1833	30
Pre_SDDMA2_3	1	3.82911	1.23761	15
	2	8.4801	5.23377	15
	Total	6.1546	4.42241	30
Post_SDDMA2_3	1	3.29193	0.800447	15
	2	3.83607	1.19883	15
	Total	3.564	1.03909	30
Retest1_SDDMA2_3	1	3.41609	0.722906	15
	2	4.26393	1.2824	15
	Total	3.84001	1.11001	30
Retest2_SDDMA2_3	1	3.27252	0.898583	15
	2	3.65762	1.60455	15
	Total	3.46507	1.2927	30
Pre_SDBMA2_3	1	4.93589	1.17695	15
	2	5.7993	3.88246	15
	Total	5.3676	2.85279	30
Post_SDBMA2_3	1	3.22031	0.910109	15
	2	3.83006	0.901963	15
	Total	3.52519	0.942742	30
Retest1_SDBMA2_3	1	3.39176	0.799174	15
	2	3.55818	1.19452	15
	Total	3.47497	1.00216	30
Retest2_SDBMA2_3	1	3.62343	1.50458	15
	2	3.58451	2.01897	15
	Total	3.60397	1.7496	30
Multivariate Testsa
Effect			Value	F	Hypothesis df	Error df	Sig.	Partial Eta Squared
Between Subjects	Intercept	Pillai's Trace	0.969792	200.651b	4	25	1.31665e-18	0.969792
		Wilks' Lambda	0.0302076	200.651b	4	25	1.31665e-18	0.969792
		Hotelling's Trace	32.1042	200.651b	4	25	1.31665e-18	0.969792
		Roy's Largest Root	32.1042	200.651b	4	25	1.31665e-18	0.969792
	Vinicial	Pillai's Trace	0.644613	11.336b	4	25	2.19175e-05	0.644613
		Wilks' Lambda	0.355387	11.336b	4	25	2.19175e-05	0.644613
		Hotelling's Trace	1.81383	11.336b	4	25	2.19175e-05	0.644613
		Roy's Largest Root	1.81383	11.336b	4	25	2.19175e-05	0.644613
Within Subjects	Momento	Pillai's Trace	0.916284	15.506b	12	17	7.6348e-07	0.916284
		Wilks' Lambda	0.0837159	15.506b	12	17	7.6348e-07	0.916284
		Hotelling's Trace	10.9452	15.506b	12	17	7.6348e-07	0.916284
		Roy's Largest Root	10.9452	15.506b	12	17	7.6348e-07	0.916284
	Momento * Vinicial	Pillai's Trace	0.745109	4.141b	12	17	0.00401823	0.745109
		Wilks' Lambda	0.254891	4.141b	12	17	0.00401823	0.745109
		Hotelling's Trace	2.92324	4.141b	12	17	0.00401823	0.745109
		Roy's Largest Root	2.92324	4.141b	12	17	0.00401823	0.745109
a. Design: Intercept + Vinicial Within Subjects Design: Momento
b. Exact statistic
Mauchly's Test of Sphericitya
Within Subjects Effect		Mauchly's W	Approx. Chi-Square	df	Sig.	Epsilonb
						Greenhouse-Geisser	Huynh-Feldt	Lower-bound
Momento	xbola	0.134107	53.688	5	2.56673e-10	0.463914	0.497994	0.333333
	Eax	0.794286	6.15443	5	0.291759	0.890363	1	0.333333
	DMA	0.0894921	64.4969	5	1.54037e-12	0.433717	0.462373	0.333333
	BMA	0.205942	42.2254	5	5.49172e-08	0.54903	0.599715	0.333333
Tests the null hypothesis that the error covariance matrix of the orthonormalized transformed dependent variables is proportional to an identity matrix.
a. Design: Intercept + Vinicial Within Subjects Design: Momento
b. May be used to adjust the degrees of freedom for the averaged tests of significance. Corrected tests are displayed in the Tests of Within-Subjects Effects table.
Tests of Within-Subjects Effects
Multivariatea,b
Within Subjects Effect		Value	F	Hypothesis df	Error df	Sig.	Partial Eta Squared
Momento	Pillai's Trace	0.636326	5.58612	12	249	1.81198e-08	0.212109
	Wilks' Lambda	0.380621	7.88022	12	214.597	3.93469e-12	0.27529
	Hotelling's Trace	1.58293	10.5089	12	239	1.25097e-16	0.345397
	Roy's Largest Root	1.55458	32.258c	4	83	3.27685e-16	0.608546
Momento * Vinicial	Pillai's Trace	0.436602	3.53417	12	249	7.3723e-05	0.145534
	Wilks' Lambda	0.570082	4.23205	12	214.597	5.42447e-06	0.170826
	Hotelling's Trace	0.742429	4.9289	12	239	2.81449e-07	0.198382
	Roy's Largest Root	0.72637	15.072c	4	83	2.66197e-09	0.42075
a. Design: Intercept + Vinicial Within Subjects Design: Momento
b. Tests are based on averaged variables.
c. The statistic is an upper bound on F that yields a lower bound on the significance level.
Univariate Tests
Source			Type III Sum of Squares	df	Mean Square	F	Sig.	Partial Eta Squared
Momento	xbola	Sphericity Assumed	203.073	3	67.6909	10.445	6.53552e-06	0.271687
		Greenhouse-Geisser	203.073	1.39174	145.913	10.445	0.000920629	0.271687
		Huynh-Feldt	203.073	1.49398	135.927	10.445	0.000669425	0.271687
		Lower-bound	203.073	1	203.073	10.445	0.00314084	0.271687
	Eax	Sphericity Assumed	101.027	3	33.6757	41.3193	1.67385e-16	0.596072
		Greenhouse-Geisser	101.027	2.67109	37.8224	41.3193	6.08672e-15	0.596072
		Huynh-Feldt	101.027	3	33.6757	41.3193	1.67385e-16	0.596072
		Lower-bound	101.027	1	101.027	41.3193	5.83104e-07	0.596072
	DMA	Sphericity Assumed	146.465	3	48.8216	11.4337	2.31823e-06	0.289948
		Greenhouse-Geisser	146.465	1.30115	112.566	11.4337	0.000754458	0.289948
		Huynh-Feldt	146.465	1.38712	105.589	11.4337	0.00056071	0.289948
		Lower-bound	146.465	1	146.465	11.4337	0.00214292	0.289948
	BMA	Sphericity Assumed	75.842	3	25.2807	8.04276	8.97701e-05	0.223145
		Greenhouse-Geisser	75.842	1.64709	46.046	8.04276	0.00189763	0.223145
		Huynh-Feldt	75.842	1.79915	42.1544	8.04276	0.00134175	0.223145
		Lower-bound	75.842	1	75.842	8.04276	0.00839323	0.223145
Momento * Vinicial	xbola	Sphericity Assumed	1.19331	3	0.397769	0.0613776	0.97997	0.00218726
		Greenhouse-Geisser	1.19331	1.39174	0.857421	0.0613776	0.880099	0.00218726
		Huynh-Feldt	1.19331	1.49398	0.798744	0.0613776	0.893763	0.00218726
		Lower-bound	1.19331	1	1.19331	0.0613776	0.806139	0.00218726
	Eax	Sphericity Assumed	27.4977	3	9.16589	11.2464	2.81627e-06	0.286558
		Greenhouse-Geisser	27.4977	2.67109	10.2946	11.2464	8.37132e-06	0.286558
		Huynh-Feldt	27.4977	3	9.16589	11.2464	2.81627e-06	0.286558
		Lower-bound	27.4977	1	27.4977	11.2464	0.00230187	0.286558
	DMA	Sphericity Assumed	93.4869	3	31.1623	7.29802	0.000208453	0.206754
		Greenhouse-Geisser	93.4869	1.30115	71.8494	7.29802	0.00626893	0.206754
		Huynh-Feldt	93.4869	1.38712	67.3964	7.29802	0.00526292	0.206754
		Lower-bound	93.4869	1	93.4869	7.29802	0.0115876	0.206754
	BMA	Sphericity Assumed	3.79461	3	1.26487	0.402404	0.751635	0.014168
		Greenhouse-Geisser	3.79461	1.64709	2.30383	0.402404	0.631292	0.014168
		Huynh-Feldt	3.79461	1.79915	2.10912	0.402404	0.649193	0.014168
		Lower-bound	3.79461	1	3.79461	0.402404	0.530999	0.014168
Error(Momento)	xbola	Sphericity Assumed	544.378	84	6.48069
		Greenhouse-Geisser	544.378	38.9688	13.9696
		Huynh-Feldt	544.378	41.8315	13.0136
		Lower-bound	544.378	28	19.4421
	Eax	Sphericity Assumed	68.4609	84	0.81501
		Greenhouse-Geisser	68.4609	74.7905	0.915368
		Huynh-Feldt	68.4609	84	0.81501
		Lower-bound	68.4609	28	2.44503
	DMA	Sphericity Assumed	358.677	84	4.26996
		Greenhouse-Geisser	358.677	36.4322	9.84505
		Huynh-Feldt	358.677	38.8394	9.23488
		Lower-bound	358.677	28	12.8099
	BMA	Sphericity Assumed	264.036	84	3.14328
		Greenhouse-Geisser	264.036	46.1185	5.72515
		Huynh-Feldt	264.036	50.3761	5.24129
		Lower-bound	264.036	28	9.42985
Tests of Within-Subjects Contrasts
Source			Type III Sum of Squares	df	Mean Square	F	Sig.	Partial Eta Squared
Momento	xbola	Linear	117.759	1	117.759	13.3997	0.00103575	0.323667
		Quadratic	59.0857	1	59.0857	8.03958	0.00840464	0.223076
		Cubic	26.228	1	26.228	7.93697	0.00878177	0.220858
	Eax	Linear	52.3651	1	52.3651	54.7748	4.64146e-08	0.661733
		Quadratic	26.9716	1	26.9716	26.8556	1.68525e-05	0.489569
		Cubic	21.6903	1	21.6903	44.7496	2.92372e-07	0.615118
	DMA	Linear	91.0863	1	91.0863	13.7002	0.000930145	0.328541
		Quadratic	36.8187	1	36.8187	8.44391	0.00708118	0.231696
		Cubic	18.5598	1	18.5598	10.3054	0.00331824	0.269033
	BMA	Linear	42.7911	1	42.7911	8.31016	0.00749202	0.228866
		Quadratic	29.1484	1	29.1484	12.2462	0.00157872	0.304281
		Cubic	3.9025	1	3.9025	2.05353	0.162926	0.068329
Momento * Vinicial	xbola	Linear	0.540451	1	0.540451	0.0614975	0.805954	0.00219153
		Quadratic	0.237587	1	0.237587	0.0323276	0.858605	0.00115322
		Cubic	0.41527	1	0.41527	0.125666	0.725624	0.00446804
	Eax	Linear	19.5524	1	19.5524	20.4522	0.000102222	0.42211
		Quadratic	4.69598	1	4.69598	4.67578	0.0392848	0.143096
		Cubic	3.24928	1	3.24928	6.70364	0.0150937	0.193168
	DMA	Linear	58.5374	1	58.5374	8.80456	0.00609052	0.239225
		Quadratic	24.8991	1	24.8991	5.71029	0.02384	0.169393
		Cubic	10.0504	1	10.0504	5.58056	0.0253455	0.166184
	BMA	Linear	3.72165	1	3.72165	0.722756	0.402453	0.0251632
		Quadratic	0.00437741	1	0.00437741	0.00183909	0.966098	6.56773e-05
		Cubic	0.0685792	1	0.0685792	0.036087	0.850706	0.00128716
Error(Momento)	xbola	Linear	246.069	28	8.78818
		Quadratic	205.782	28	7.34935
		Cubic	92.5272	28	3.30454
	Eax	Linear	26.7682	28	0.956008
		Quadratic	28.121	28	1.00432
		Cubic	13.5717	28	0.484703
	DMA	Linear	186.159	28	6.64853
		Quadratic	122.091	28	4.36038
		Cubic	50.4273	28	1.80098
	BMA	Linear	144.179	28	5.14925
		Quadratic	66.6458	28	2.38021
		Cubic	53.2108	28	1.90039
Tests of Between-Subjects Effects
Transformed Variable:	Average
Source		Type III Sum of Squares	df	Mean Square	F	Sig.	Partial Eta Squared
Intercept	xbola	4152.8	1	4152.8	371.454	1.0687e-17	0.929904
	Eax	1524.33	1	1524.33	812.552	3.14521e-22	0.966689
	DMA	2173.55	1	2173.55	397.671	4.37949e-18	0.934221
	BMA	1913.22	1	1913.22	500.42	2.10862e-19	0.947012
Vinicial	xbola	14.4765	1	14.4765	1.29488	0.264794	0.0442016
	Eax	52.778	1	52.778	28.1335	1.20823e-05	0.501189
	DMA	77.4754	1	77.4754	14.1749	0.000786265	0.336097
	BMA	4.80393	1	4.80393	1.25651	0.271835	0.0429481
Error	xbola	313.035	28	11.1798
	Eax	52.5275	28	1.87598
	DMA	153.039	28	5.46569
	BMA	107.05	28	3.82322
Estimated Marginal Means
1. Momento
Estimates
Measure		Mean	Std. Error	95% Confidence Interval
				Lower Bound	Upper Bound
xbola	1	8.12257	0.867112	6.34637	9.89877
	2	4.99683	0.251712	4.48122	5.51244
	3	5.36526	0.316464	4.71701	6.0135
	4	5.04631	0.324558	4.38148	5.71114
Eax	1	5.11459	0.1921	4.72109	5.50809
	2	2.81503	0.129662	2.54943	3.08063
	3	3.36498	0.21009	2.93463	3.79533
	4	2.96178	0.214899	2.52158	3.40198
DMA	1	6.1546	0.694311	4.73237	7.57683
	2	3.564	0.186097	3.1828	3.9452
	3	3.84001	0.190051	3.45071	4.22931
	4	3.46507	0.237418	2.97875	3.9514
BMA	1	5.3676	0.523748	4.29475	6.44044
	2	3.52519	0.165421	3.18634	3.86404
	3	3.47497	0.185543	3.0949	3.85503
	4	3.60397	0.325064	2.9381	4.26983
Pairwise Comparisons
Measure			Mean Difference (I-J)	Std. Error	Sig.b	95% Confidence Interval for Differenceb
						Lower Bound	Upper Bound
xbola	1	2	3.126*	0.94077	0.0149551	0.45496	5.79653
		3	2.757*	0.828429	0.0147335	0.405459	5.10917
		4	3.076*	0.825874	0.00524543	0.731663	5.42086
	2	1	-3.126*	0.94077	0.0149551	-5.79653	-0.45496
		3	-0.368429	0.352298	1	-1.36858	0.631721
		4	-0.0494797	0.373403	1	-1.10955	1.01059
	3	1	-2.757*	0.828429	0.0147335	-5.10917	-0.405459
		2	0.368429	0.352298	1	-0.631721	1.36858
		4	0.318949	0.274448	1	-0.46019	1.09809
	4	1	-3.076*	0.825874	0.00524543	-5.42086	-0.731663
		2	0.0494797	0.373403	1	-1.01059	1.10955
		3	-0.318949	0.274448	1	-1.09809	0.46019
Eax	1	2	2.300*	0.216219	1.45727e-10	1.68573	2.9134
		3	1.750*	0.270864	3.2194e-06	0.980649	2.51858
		4	2.153*	0.231589	2.82223e-09	1.49534	2.81027
	2	1	-2.300*	0.216219	1.45727e-10	-2.9134	-1.68573
		3	-0.549949	0.205947	0.0748472	-1.13462	0.0347206
		4	-0.146755	0.245591	1	-0.843973	0.550462
	3	1	-1.750*	0.270864	3.2194e-06	-2.51858	-0.980649
		2	0.549949	0.205947	0.0748472	-0.0347206	1.13462
		4	0.403194	0.222539	0.484547	-0.228579	1.03497
	4	1	-2.153*	0.231589	2.82223e-09	-2.81027	-1.49534
		2	0.146755	0.245591	1	-0.550462	0.843973
		3	-0.403194	0.222539	0.484547	-1.03497	0.228579
DMA	1	2	2.591*	0.732137	0.00855838	0.512113	4.66909
		3	2.315*	0.70566	0.0166712	0.311269	4.31791
		4	2.690*	0.712497	0.0045962	0.666797	4.71226
	2	1	-2.591*	0.732137	0.00855838	-4.66909	-0.512113
		3	-0.276011	0.235899	1	-0.945712	0.39369
		4	0.098927	0.205814	1	-0.485366	0.68322
	3	1	-2.315*	0.70566	0.0166712	-4.31791	-0.311269
		2	0.276011	0.235899	1	-0.39369	0.945712
		4	0.374938	0.261429	0.975566	-0.367242	1.11712
	4	1	-2.690*	0.712497	0.0045962	-4.71226	-0.666797
		2	-0.098927	0.205814	1	-0.68322	0.485366
		3	-0.374938	0.261429	0.975566	-1.11712	0.367242
BMA	1	2	1.842*	0.572291	0.0194533	0.217712	3.4671
		3	1.893*	0.461743	0.001933	0.581771	3.20349
		4	1.76363	0.650539	0.0679675	-0.0832086	3.61046
	2	1	-1.842*	0.572291	0.0194533	-3.4671	-0.217712
		3	0.0502201	0.216275	1	-0.56377	0.66421
		4	-0.0787805	0.331668	1	-1.02036	0.862803
	3	1	-1.893*	0.461743	0.001933	-3.20349	-0.581771
		2	-0.0502201	0.216275	1	-0.66421	0.56377
		4	-0.129001	0.369607	1	-1.17829	0.920289
	4	1	-1.76363	0.650539	0.0679675	-3.61046	0.0832086
		2	0.0787805	0.331668	1	-0.862803	1.02036
		3	0.129001	0.369607	1	-0.920289	1.17829
Based on estimated marginal means
*. The mean difference is significant at the .05 level.
b. Adjustment for multiple comparisons: Bonferroni.
Multivariate Tests
	Value	F	Hypothesis df	Error df	Sig.	Partial Eta Squared
Pillai's trace	0.916284	15.506a	12	17	7.6348e-07	0.916284
Wilks' lambda	0.0837159	15.506a	12	17	7.6348e-07	0.916284
Hotelling's trace	10.9452	15.506a	12	17	7.6348e-07	0.916284
Roy's largest root	10.9452	15.506a	12	17	7.6348e-07	0.916284
Each F tests the multivariate effect of Momento. These tests are based on the linearly independent pairwise comparisons among the estimated marginal means.
a. Exact statistic
2. Vinicial
Estimates
Measure		Mean	Std. Error	95% Confidence Interval
				Lower Bound	Upper Bound
xbola	1	5.53541	0.43166	4.6512	6.41963
	2	6.23007	0.43166	5.34585	7.11429
Eax	1	2.90091	0.176823	2.5387	3.26311
	2	4.22728	0.176823	3.86508	4.58949
DMA	1	3.45241	0.301819	2.83416	4.07066
	2	5.05943	0.301819	4.44118	5.67768
BMA	1	3.79285	0.252429	3.27577	4.30992
	2	4.19301	0.252429	3.67593	4.71009
Pairwise Comparisons
Measure			Mean Difference (I-J)	Std. Error	Sig.b	95% Confidence Interval for Differenceb
						Lower Bound	Upper Bound
xbola	1	2	-0.694659	0.61046	0.264794	-1.94513	0.555811
	2	1	0.694659	0.61046	0.264794	-0.555811	1.94513
Eax	1	2	-1.326*	0.250065	1.20823e-05	-1.83861	-0.814137
	2	1	1.326*	0.250065	1.20823e-05	0.814137	1.83861
DMA	1	2	-1.607*	0.426837	0.000786265	-2.48136	-0.732685
	2	1	1.607*	0.426837	0.000786265	0.732685	2.48136
BMA	1	2	-0.400164	0.356988	0.271835	-1.13142	0.331094
	2	1	0.400164	0.356988	0.271835	-0.331094	1.13142
Based on estimated marginal means
*. The mean difference is significant at the .05 level.
b. Adjustment for multiple comparisons: Bonferroni.
Multivariate Tests
	Value	F	Hypothesis df	Error df	Sig.	Partial Eta Squared
Pillai's trace	0.644613	11.336a	4	25	2.19175e-05	0.644613
Wilks' lambda	0.355387	11.336a	4	25	2.19175e-05	0.644613
Hotelling's trace	1.81383	11.336a	4	25	2.19175e-05	0.644613
Roy's largest root	1.81383	11.336a	4	25	2.19175e-05	0.644613
Each F tests the multivariate effect of Vinicial. These tests are based on the linearly independent pairwise comparisons among the estimated marginal means.
a. Exact statistic
Univariate Tests
Measure		Sum of Squares	df	Mean Square	F	Sig.	Partial Eta Squared
xbola	Contrast	3.61914	1	3.61914	1.29488	0.264794	0.0442016
	Error	78.2588	28	2.79496
Eax	Contrast	13.1945	1	13.1945	28.1335	1.20823e-05	0.501189
	Error	13.1319	28	0.468996
DMA	Contrast	19.3689	1	19.3689	14.1749	0.000786265	0.336097
	Error	38.2598	28	1.36642
BMA	Contrast	1.20098	1	1.20098	1.25651	0.271835	0.0429481
	Error	26.7626	28	0.955806
The F tests the effect of Vinicial. This test is based on the linearly independent pairwise comparisons among the estimated marginal means.
3. Vinicial * Momento
Estimates
Measure			Mean	Std. Error	95% Confidence Interval
					Lower Bound	Upper Bound
xbola	1	1	7.66702	1.22628	5.15509	10.1789
		2	4.58506	0.355974	3.85588	5.31424
		3	5.17136	0.447548	4.2546	6.08812
		4	4.71821	0.458995	3.778	5.65842
	2	1	8.57813	1.22628	6.0662	11.0901
		2	5.4086	0.355974	4.67942	6.13778
		3	5.55915	0.447548	4.64239	6.47591
		4	5.3744	0.458995	4.4342	6.31461
Eax	1	1	3.63844	0.27167	3.08194	4.19493
		2	2.38991	0.183369	2.0143	2.76553
		3	2.85936	0.297112	2.25076	3.46797
		4	2.71593	0.303913	2.09339	3.33846
	2	1	6.59075	0.27167	6.03426	7.14724
		2	3.24015	0.183369	2.86453	3.61576
		3	3.87059	0.297112	3.26199	4.4792
		4	3.20764	0.303913	2.58511	3.83018
DMA	1	1	3.82911	0.981904	1.81777	5.84044
		2	3.29193	0.26318	2.75283	3.83103
		3	3.41609	0.268772	2.86554	3.96665
		4	3.27252	0.33576	2.58475	3.9603
	2	1	8.4801	0.981904	6.46876	10.4914
		2	3.83607	0.26318	3.29697	4.37517
		3	4.26393	0.268772	3.71338	4.81449
		4	3.65762	0.33576	2.96985	4.3454
BMA	1	1	4.93589	0.740692	3.41865	6.45313
		2	3.22031	0.23394	2.74111	3.69952
		3	3.39176	0.262397	2.85426	3.92925
		4	3.62343	0.45971	2.68175	4.5651
	2	1	5.7993	0.740692	4.28206	7.31654
		2	3.83006	0.23394	3.35086	4.30926
		3	3.55818	0.262397	3.02068	4.09567
		4	3.58451	0.45971	2.64283	4.52618
Pairwise Comparisons
Measure				Mean Difference (I-J)	Std. Error	Sig.b	95% Confidence Interval for Differenceb
							Lower Bound	Upper Bound
xbola	1	1	2	-0.91111	1.73422	0.603462	-4.46351	2.64129
		2	1	0.91111	1.73422	0.603462	-2.64129	4.46351
	2	1	2	-0.823541	0.503423	0.113058	-1.85476	0.207675
		2	1	0.823541	0.503423	0.113058	-0.207675	1.85476
	3	1	2	-0.387794	0.632928	0.545021	-1.68429	0.908701
		2	1	0.387794	0.632928	0.545021	-0.908701	1.68429
	4	1	2	-0.656192	0.649117	0.320721	-1.98585	0.673463
		2	1	0.656192	0.649117	0.320721	-0.673463	1.98585
Eax	1	1	2	-2.952*	0.3842	2.26815e-08	-3.73931	-2.16532
		2	1	2.952*	0.3842	2.26815e-08	2.16532	3.73931
	2	1	2	-.850*	0.259323	0.00278835	-1.38143	-0.319032
		2	1	.850*	0.259323	0.00278835	0.319032	1.38143
	3	1	2	-1.011*	0.42018	0.0229421	-1.87193	-0.150531
		2	1	1.011*	0.42018	0.0229421	0.150531	1.87193
	4	1	2	-0.491717	0.429797	0.262282	-1.37212	0.388683
		2	1	0.491717	0.429797	0.262282	-0.388683	1.37212
DMA	1	1	2	-4.651*	1.38862	0.00232682	-7.49545	-1.80653
		2	1	4.651*	1.38862	0.00232682	1.80653	7.49545
	2	1	2	-0.544145	0.372193	0.154876	-1.30655	0.218258
		2	1	0.544145	0.372193	0.154876	-0.218258	1.30655
	3	1	2	-.848*	0.380101	0.0339004	-1.62644	-0.0692407
		2	1	.848*	0.380101	0.0339004	0.0692407	1.62644
	4	1	2	-0.385099	0.474836	0.424198	-1.35776	0.587559
		2	1	0.385099	0.474836	0.424198	-0.587559	1.35776
BMA	1	1	2	-0.863406	1.0475	0.41676	-3.00911	1.28229
		2	1	0.863406	1.0475	0.41676	-1.28229	3.00911
	2	1	2	-0.609746	0.330841	0.0759373	-1.28744	0.0679515
		2	1	0.609746	0.330841	0.0759373	-0.0679515	1.28744
	3	1	2	-0.166423	0.371086	0.657262	-0.926557	0.593712
		2	1	0.166423	0.371086	0.657262	-0.593712	0.926557
	4	1	2	0.0389204	0.650128	0.952688	-1.29281	1.37065
		2	1	-0.0389204	0.650128	0.952688	-1.37065	1.29281
Based on estimated marginal means
*. The mean difference is significant at the .05 level.
b. Adjustment for multiple comparisons: Bonferroni.
Multivariate Tests
Momento		Value	F	Hypothesis df	Error df	Sig.	Partial Eta Squared
1	Pillai's trace	0.730983	16.983a	4	25	7.55373e-07	0.730983
	Wilks' lambda	0.269017	16.983a	4	25	7.55373e-07	0.730983
	Hotelling's trace	2.71724	16.983a	4	25	7.55373e-07	0.730983
	Roy's largest root	2.71724	16.983a	4	25	7.55373e-07	0.730983
2	Pillai's trace	0.3026	2.712a	4	25	0.0528664	0.3026
	Wilks' lambda	0.6974	2.712a	4	25	0.0528664	0.3026
	Hotelling's trace	0.433897	2.712a	4	25	0.0528664	0.3026
	Roy's largest root	0.433897	2.712a	4	25	0.0528664	0.3026
3	Pillai's trace	0.254287	2.131a	4	25	0.106703	0.254287
	Wilks' lambda	0.745713	2.131a	4	25	0.106703	0.254287
	Hotelling's trace	0.340998	2.131a	4	25	0.106703	0.254287
	Roy's largest root	0.340998	2.131a	4	25	0.106703	0.254287
4	Pillai's trace	0.0843418	.576a	4	25	0.68285	0.0843418
	Wilks' lambda	0.915658	.576a	4	25	0.68285	0.0843418
	Hotelling's trace	0.0921106	.576a	4	25	0.68285	0.0843418
	Roy's largest root	0.0921106	.576a	4	25	0.68285	0.0843418
Each F tests the multivariate simple effects of Vinicial within each level combination of the other effects shown. These tests are based on the linearly independent pairwise comparisons among the estimated marginal means.
a. Exact statistic
Univariate Tests
Measure			Sum of Squares	df	Mean Square	F	Sig.	Partial Eta Squared
xbola	1	Contrast	6.22591	1	6.22591	0.276014	0.603462	0.00976142
		Error	631.582	28	22.5565
	2	Contrast	5.08665	1	5.08665	2.67611	0.113058	0.0872375
		Error	53.2214	28	1.90076
	3	Contrast	1.12788	1	1.12788	0.375399	0.545021	0.0132297
		Error	84.1256	28	3.00448
	4	Contrast	3.22941	1	3.22941	1.02192	0.320721	0.035212
		Error	88.484	28	3.16014
Eax	1	Contrast	65.3712	1	65.3712	59.0487	2.26815e-08	0.678341
		Error	30.998	28	1.10707
	2	Contrast	5.42171	1	5.42171	10.7496	0.00278835	0.277411
		Error	14.1222	28	0.504365
	3	Contrast	7.66941	1	7.66941	5.79202	0.0229421	0.171402
		Error	37.0757	28	1.32413
	4	Contrast	1.81339	1	1.81339	1.30889	0.262282	0.0446585
		Error	38.7924	28	1.38544
DMA	1	Contrast	162.238	1	162.238	11.2182	0.00232682	0.286046
		Error	404.937	28	14.462
	2	Contrast	2.2207	1	2.2207	2.13743	0.154876	0.0709229
		Error	29.0908	28	1.03896
	3	Contrast	5.39128	1	5.39128	4.97545	0.0339004	0.150883
		Error	30.3402	28	1.08358
	4	Contrast	1.11226	1	1.11226	0.657745	0.424198	0.0229517
		Error	47.3486	28	1.69102
BMA	1	Contrast	5.59103	1	5.59103	0.6794	0.41676	0.0236895
		Error	230.422	28	8.22936
	2	Contrast	2.78842	1	2.78842	3.39671	0.0759373	0.108187
		Error	22.9857	28	0.820918
	3	Contrast	0.207723	1	0.207723	0.20113	0.657262	0.00713197
		Error	28.9179	28	1.03278
	4	Contrast	0.011361	1	0.011361	0.0035839	0.952688	0.00012798
		Error	88.7601	28	3.17
Each F tests the simple effects of Vinicial within each level combination of the other effects shown. These tests are based on the linearly independent pairwise comparisons among the estimated marginal means.
4. Vinicial * Momento
Estimates
Measure			Mean	Std. Error	95% Confidence Interval
					Lower Bound	Upper Bound
xbola	1	1	7.66702	1.22628	5.15509	10.1789
		2	4.58506	0.355974	3.85588	5.31424
		3	5.17136	0.447548	4.2546	6.08812
		4	4.71821	0.458995	3.778	5.65842
	2	1	8.57813	1.22628	6.0662	11.0901
		2	5.4086	0.355974	4.67942	6.13778
		3	5.55915	0.447548	4.64239	6.47591
		4	5.3744	0.458995	4.4342	6.31461
Eax	1	1	3.63844	0.27167	3.08194	4.19493
		2	2.38991	0.183369	2.0143	2.76553
		3	2.85936	0.297112	2.25076	3.46797
		4	2.71593	0.303913	2.09339	3.33846
	2	1	6.59075	0.27167	6.03426	7.14724
		2	3.24015	0.183369	2.86453	3.61576
		3	3.87059	0.297112	3.26199	4.4792
		4	3.20764	0.303913	2.58511	3.83018
DMA	1	1	3.82911	0.981904	1.81777	5.84044
		2	3.29193	0.26318	2.75283	3.83103
		3	3.41609	0.268772	2.86554	3.96665
		4	3.27252	0.33576	2.58475	3.9603
	2	1	8.4801	0.981904	6.46876	10.4914
		2	3.83607	0.26318	3.29697	4.37517
		3	4.26393	0.268772	3.71338	4.81449
		4	3.65762	0.33576	2.96985	4.3454
BMA	1	1	4.93589	0.740692	3.41865	6.45313
		2	3.22031	0.23394	2.74111	3.69952
		3	3.39176	0.262397	2.85426	3.92925
		4	3.62343	0.45971	2.68175	4.5651
	2	1	5.7993	0.740692	4.28206	7.31654
		2	3.83006	0.23394	3.35086	4.30926
		3	3.55818	0.262397	3.02068	4.09567
		4	3.58451	0.45971	2.64283	4.52618
Pairwise Comparisons
Measure				Mean Difference (I-J)	Std. Error	Sig.b	95% Confidence Interval for Differenceb
							Lower Bound	Upper Bound
xbola	1	1	2	3.08196	1.33045	0.168417	-0.695099	6.85902
			3	2.49566	1.17158	0.25249	-0.83037	5.82168
			4	2.9488	1.16796	0.105146	-0.366961	6.26457
		2	1	-3.08196	1.33045	0.168417	-6.85902	0.695099
			3	-0.586303	0.498225	1	-2.00073	0.828124
			4	-0.133154	0.528071	1	-1.63231	1.36601
		3	1	-2.49566	1.17158	0.25249	-5.82168	0.83037
			2	0.586303	0.498225	1	-0.828124	2.00073
			4	0.453148	0.388128	1	-0.648721	1.55502
		4	1	-2.9488	1.16796	0.105146	-6.26457	0.366961
			2	0.133154	0.528071	1	-1.36601	1.63231
			3	-0.453148	0.388128	1	-1.55502	0.648721
	2	1	2	3.16953	1.33045	0.145414	-0.60753	6.94658
			3	3.01897	1.17158	0.0931925	-0.307054	6.345
			4	3.20372	1.16796	0.0629802	-0.112043	6.51949
		2	1	-3.16953	1.33045	0.145414	-6.94658	0.60753
			3	-0.150555	0.498225	1	-1.56498	1.26387
			4	0.0341948	0.528071	1	-1.46496	1.53335
		3	1	-3.01897	1.17158	0.0931925	-6.345	0.307054
			2	0.150555	0.498225	1	-1.26387	1.56498
			4	0.18475	0.388128	1	-0.917119	1.28662
		4	1	-3.20372	1.16796	0.0629802	-6.51949	0.112043
			2	-0.0341948	0.528071	1	-1.53335	1.46496
			3	-0.18475	0.388128	1	-1.28662	0.917119
Eax	1	1	2	1.249*	0.30578	0.00201702	0.380433	2.11661
			3	0.779073	0.38306	0.309265	-0.308408	1.86655
			4	0.92251	0.327516	0.0527637	-0.00728529	1.85231
		2	1	-1.249*	0.30578	0.00201702	-2.11661	-0.380433
			3	-0.469449	0.291253	0.709297	-1.2963	0.357398
			4	-0.326012	0.347319	1	-1.31203	0.660002
		3	1	-0.779073	0.38306	0.309265	-1.86655	0.308408
			2	0.469449	0.291253	0.709297	-0.357398	1.2963
			4	0.143437	0.314717	1	-0.750024	1.0369
		4	1	-0.92251	0.327516	0.0527637	-1.85231	0.00728529
			2	0.326012	0.347319	1	-0.660002	1.31203
			3	-0.143437	0.314717	1	-1.0369	0.750024
	2	1	2	3.351*	0.30578	7.38905e-11	2.48251	4.21869
			3	2.720*	0.38306	6.00607e-07	1.63267	3.80764
			4	3.383*	0.327516	2.80899e-10	2.45331	4.3129
		2	1	-3.351*	0.30578	7.38905e-11	-4.21869	-2.48251
			3	-0.630448	0.291253	0.234573	-1.4573	0.196399
			4	0.032502	0.347319	1	-0.953512	1.01852
		3	1	-2.720*	0.38306	6.00607e-07	-3.80764	-1.63267
			2	0.630448	0.291253	0.234573	-0.196399	1.4573
			4	0.66295	0.314717	0.265506	-0.230511	1.55641
		4	1	-3.383*	0.327516	2.80899e-10	-4.3129	-2.45331
			2	-0.032502	0.347319	1	-1.01852	0.953512
			3	-0.66295	0.314717	0.265506	-1.55641	0.230511
DMA	1	1	2	0.537177	1.0354	1	-2.40225	3.4766
			3	0.413015	0.997953	1	-2.42011	3.24614
			4	0.556581	1.00762	1	-2.30399	3.41715
		2	1	-0.537177	1.0354	1	-3.4766	2.40225
			3	-0.124162	0.333611	1	-1.07126	0.822938
			4	0.0194042	0.291066	1	-0.806911	0.84572
		3	1	-0.413015	0.997953	1	-3.24614	2.42011
			2	0.124162	0.333611	1	-0.822938	1.07126
			4	0.143566	0.369717	1	-0.906035	1.19317
		4	1	-0.556581	1.00762	1	-3.41715	2.30399
			2	-0.0194042	0.291066	1	-0.84572	0.806911
			3	-0.143566	0.369717	1	-1.19317	0.906035
	2	1	2	4.644*	1.0354	0.000678638	1.7046	7.58345
			3	4.216*	0.997953	0.00137608	1.38304	7.04929
			4	4.822*	1.00762	0.000298719	1.9619	7.68305
		2	1	-4.644*	1.0354	0.000678638	-7.58345	-1.7046
			3	-0.42786	0.333611	1	-1.37496	0.519241
			4	0.17845	0.291066	1	-0.647866	1.00477
		3	1	-4.216*	0.997953	0.00137608	-7.04929	-1.38304
			2	0.42786	0.333611	1	-0.519241	1.37496
			4	0.60631	0.369717	0.67325	-0.443292	1.65591
		4	1	-4.822*	1.00762	0.000298719	-7.68305	-1.9619
			2	-0.17845	0.291066	1	-1.00477	0.647866
			3	-0.60631	0.369717	0.67325	-1.65591	0.443292
BMA	1	1	2	1.71558	0.809342	0.258164	-0.58209	4.01325
			3	1.54414	0.653003	0.151276	-0.309695	3.39797
			4	1.31246	0.920001	0.988526	-1.29936	3.92429
		2	1	-1.71558	0.809342	0.258164	-4.01325	0.58209
			3	-0.171441	0.305859	1	-1.03975	0.696872
			4	-0.403113	0.469049	1	-1.73471	0.928486
		3	1	-1.54414	0.653003	0.151276	-3.39797	0.309695
			2	0.171441	0.305859	1	-0.696872	1.03975
			4	-0.231672	0.522704	1	-1.71559	1.25225
		4	1	-1.31246	0.920001	0.988526	-3.92429	1.29936
			2	0.403113	0.469049	1	-0.928486	1.73471
			3	0.231672	0.522704	1	-1.25225	1.71559
	2	1	2	1.96924	0.809342	0.129652	-0.328429	4.26691
			3	2.241*	0.653003	0.0112824	0.387289	4.09495
			4	2.21479	0.920001	0.13743	-0.39703	4.82661
		2	1	-1.96924	0.809342	0.129652	-4.26691	0.328429
			3	0.271882	0.305859	1	-0.596432	1.14019
			4	0.245553	0.469049	1	-1.08605	1.57715
		3	1	-2.241*	0.653003	0.0112824	-4.09495	-0.387289
			2	-0.271882	0.305859	1	-1.14019	0.596432
			4	-0.026329	0.522704	1	-1.51025	1.45759
		4	1	-2.21479	0.920001	0.13743	-4.82661	0.39703
			2	-0.245553	0.469049	1	-1.57715	1.08605
			3	0.026329	0.522704	1	-1.45759	1.51025
Based on estimated marginal means
*. The mean difference is significant at the .05 level.
b. Adjustment for multiple comparisons: Bonferroni.
Multivariate Tests
Vinicial		Value	F	Hypothesis df	Error df	Sig.	Partial Eta Squared
1	Pillai's trace	0.657602	2.721a	12	17	0.0293056	0.657602
	Wilks' lambda	0.342398	2.721a	12	17	0.0293056	0.657602
	Hotelling's trace	1.92057	2.721a	12	17	0.0293056	0.657602
	Roy's largest root	1.92057	2.721a	12	17	0.0293056	0.657602
2	Pillai's trace	0.922767	16.926a	12	17	3.96988e-07	0.922767
	Wilks' lambda	0.077233	16.926a	12	17	3.96988e-07	0.922767
	Hotelling's trace	11.9478	16.926a	12	17	3.96988e-07	0.922767
	Roy's largest root	11.9478	16.926a	12	17	3.96988e-07	0.922767
Each F tests the multivariate simple effects of Momento within each level combination of the other effects shown. These tests are based on the linearly independent pairwise comparisons among the estimated marginal means.
a. Exact statistic
Profile Plots
xbola
Eax
DMA
BMA
