# Supplementary material for: The effect of enhanced variability after performance stabilization through constant practice
Source: PeerJ. 2022 Sep 16;10:e13733. doi: 10.7717/peerj.13733 (PMC9484454; doi:10.7717/peerj.13733)
Supplement: Supplemental Information 4 [file peerj-10-13733-s004.zip › Resultados/Grupo1_vinicialaltavsbaja.xlsm]

## Sheet: Sheet1
GLM Pre_MXbola2_3 Post_MXbola2_3 Retest1_MXbola2_3 Retest2_MXbola2_3 Pre_MEAX2_3 Post_MEAX2_3
Retest1_MEAX2_3 Retest2_MEAX2_3 Pre_MDMA2_3 Post_MDMA2_3 Retest1_MDMA2_3 Retest2_MDMA2_3
Pre_MBMA2_3 Post_MBMA2_3 Retest1_MBMA2_3 Retest2_MBMA2_3 BY Vinicial
/WSFACTOR=Momento 4 Polynomial
/MEASURE=xbola eax DMA BMA
/METHOD=SSTYPE(3)
/POSTHOC=Vinicial(BONFERRONI)
/PLOT=PROFILE(Momento*Vinicial) TYPE=LINE ERRORBAR=NO MEANREFERENCE=NO YAXIS=AUTO
/EMMEANS=TABLES(Vinicial) COMPARE ADJ(BONFERRONI)
/EMMEANS=TABLES(Momento) COMPARE ADJ(BONFERRONI)
/EMMEANS=TABLES(Vinicial*Momento)
/PRINT=DESCRIPTIVE ETASQ
/CRITERIA=ALPHA(.05)
/WSDESIGN=Momento
/DESIGN=Vinicial.
General Linear Model
Notes
Output Created		10-SEP-2020 16:21:00
Comments
Input	Data	G:\RESULTADOS ESTUDIO\ANÁLISIS 27JUL\BASES DE DATOS\base de datos - GRUPO 1.sav
	Active Dataset	DataSet2
	Filter	<none>
	Weight	<none>
	Split File	<none>
	N of Rows in Working Data File	8
Missing Value Handling	Definition of Missing	User-defined missing values are treated as missing.
	Cases Used	Statistics are based on all cases with valid data for all variables in the model.
Syntax		GLM Pre_MXbola2_3 Post_MXbola2_3 Retest1_MXbola2_3 Retest2_MXbola2_3 Pre_MEAX2_3 Post_MEAX2_3 Retest1_MEAX2_3 Retest2_MEAX2_3 Pre_MDMA2_3 Post_MDMA2_3 Retest1_MDMA2_3 Retest2_MDMA2_3 Pre_MBMA2_3 Post_MBMA2_3 Retest1_MBMA2_3 Retest2_MBMA2_3 BY Vinicial /WSFACTOR=Momento 4 Polynomial /MEASURE=xbola eax DMA BMA /METHOD=SSTYPE(3) /POSTHOC=Vinicial(BONFERRONI) /PLOT=PROFILE(Momento*Vinicial) TYPE=LINE…
Resources	Processor Time	00:00:01.00
	Elapsed Time	00:00:00.87
[DataSet2] G:\RESULTADOS ESTUDIO\ANÁLISIS 27JUL\BASES DE DATOS\base de datos - GRUPO 1.sav
Warnings
Post hoc tests are not performed for Vinicial because there are fewer than three groups.
Within-Subjects Factors
Measure		Dependent Variable
xbola	1	Pre_MXbola2_3
	2	Post_MXbola2_3
	3	Retest1_MXbola2_3
	4	Retest2_MXbola2_3
eax	1	Pre_MEAX2_3
	2	Post_MEAX2_3
	3	Retest1_MEAX2_3
	4	Retest2_MEAX2_3
DMA	1	Pre_MDMA2_3
	2	Post_MDMA2_3
	3	Retest1_MDMA2_3
	4	Retest2_MDMA2_3
BMA	1	Pre_MBMA2_3
	2	Post_MBMA2_3
	3	Retest1_MBMA2_3
	4	Retest2_MBMA2_3
Between-Subjects Factors
		N
Vinicial	1	3
	2	5
Descriptive Statistics
Vinicial		Mean	Std. Deviation	N
Pre_MXbola2_3	1	-51.363	4.32593	3
	2	-45.4484	11.1618	5
	Total	-47.6664	9.26868	8
Post_MXbola2_3	1	-47.9182	3.86937	3
	2	-46.3368	2.60197	5
	Total	-46.9298	2.96923	8
Retest1_MXbola2_3	1	-46.0585	1.24028	3
	2	-47.5288	1.33357	5
	Total	-46.9775	1.42646	8
Retest2_MXbola2_3	1	-47.3787	3.63396	3
	2	-48.7188	3.04164	5
	Total	-48.2162	3.0888	8
Pre_MEAX2_3	1	7.7147	1.97712	3
	2	8.84653	3.14131	5
	Total	8.42209	2.66435	8
Post_MEAX2_3	1	3.91659	0.335142	3
	2	5.18634	1.43417	5
	Total	4.71018	1.28034	8
Retest1_MEAX2_3	1	4.40066	1.17821	3
	2	7.29685	4.01393	5
	Total	6.21078	3.44239	8
Retest2_MEAX2_3	1	3.53194	1.16599	3
	2	5.84199	2.03889	5
	Total	4.97572	2.04775	8
Pre_MDMA2_3	1	5.32308	2.52528	3
	2	10.3219	4.94471	5
	Total	8.44732	4.74202	8
Post_MDMA2_3	1	5.60107	1.35088	3
	2	6.34797	0.313441	5
	Total	6.06788	0.85262	8
Retest1_MDMA2_3	1	4.49367	0.904917	3
	2	8.59873	4.47842	5
	Total	7.05933	4.02597	8
Retest2_MDMA2_3	1	4.15066	2.14038	3
	2	5.42344	1.57797	5
	Total	4.94615	1.77924	8
Pre_MBMA2_3	1	8.30378	2.83889	3
	2	10.3882	8.22428	5
	Total	9.60656	6.48977	8
Post_MBMA2_3	1	4.78722	1.76541	3
	2	6.14202	1.43372	5
	Total	5.63397	1.59897	8
Retest1_MBMA2_3	1	5.41614	0.619324	3
	2	5.05779	2.29137	5
	Total	5.19217	1.77319	8
Retest2_MBMA2_3	1	5.50893	4.81533	3
	2	5.73215	1.78815	5
	Total	5.64844	2.90954	8
Multivariate Testsa
Effect			Value	F	Hypothesis df	Error df	Sig.	Partial Eta Squared
Between Subjects	Intercept	Pillai's Trace	0.999079	813.980b	4	3	6.97864e-05	0.999079
		Wilks' Lambda	0.00092055	813.980b	4	3	6.97864e-05	0.999079
		Hotelling's Trace	1085.31	813.980b	4	3	6.97864e-05	0.999079
		Roy's Largest Root	1085.31	813.980b	4	3	6.97864e-05	0.999079
	Vinicial	Pillai's Trace	0.875369	5.268b	4	3	0.101771	0.875369
		Wilks' Lambda	0.124631	5.268b	4	3	0.101771	0.875369
		Hotelling's Trace	7.02371	5.268b	4	3	0.101771	0.875369
		Roy's Largest Root	7.02371	5.268b	4	3	0.101771	0.875369
Within Subjects	Momento	Pillai's Trace	.c
		Wilks' Lambda	.c
		Hotelling's Trace	.c
		Roy's Largest Root	.c
	Momento * Vinicial	Pillai's Trace	.c
		Wilks' Lambda	.c
		Hotelling's Trace	.c
		Roy's Largest Root	.c
a. Design: Intercept + Vinicial Within Subjects Design: Momento
b. Exact statistic
c. Cannot produce multivariate test statistics because of insufficient residual degrees of freedom.
Mauchly's Test of Sphericitya
Within Subjects Effect		Mauchly's W	Approx. Chi-Square	df	Sig.	Epsilonb
						Greenhouse-Geisser	Huynh-Feldt	Lower-bound
Momento	xbola	0.039283	15.2857	5	0.0107361	0.41822	0.564573	0.333333
	eax	0.127025	9.74371	5	0.0887772	0.482275	0.700946	0.333333
	DMA	0.210385	7.36108	5	0.203468	0.694911	1	0.333333
	BMA	0.135626	9.43431	5	0.0992298	0.471387	0.67696	0.333333
Tests the null hypothesis that the error covariance matrix of the orthonormalized transformed dependent variables is proportional to an identity matrix.
a. Design: Intercept + Vinicial Within Subjects Design: Momento
b. May be used to adjust the degrees of freedom for the averaged tests of significance. Corrected tests are displayed in the Tests of Within-Subjects Effects table.
Tests of Within-Subjects Effects
Multivariatea,b
Within Subjects Effect		Value	F	Hypothesis df	Error df	Sig.	Partial Eta Squared
Momento	Pillai's Trace	0.87138	1.7398	12	51	0.0854174	0.29046
	Wilks' Lambda	0.302376	1.90419	12	39.9778	0.0635824	0.328804
	Hotelling's Trace	1.76541	2.0106	12	41	0.0483734	0.370463
	Roy's Largest Root	1.4244	6.054c	4	17	0.00322538	0.587527
Momento * Vinicial	Pillai's Trace	0.667136	1.21539	12	51	0.298651	0.222379
	Wilks' Lambda	0.428947	1.25601	12	39.9778	0.281662	0.245832
	Hotelling's Trace	1.10734	1.26114	12	41	0.27768	0.2696
	Roy's Largest Root	0.841261	3.575c	4	17	0.0272433	0.456894
a. Design: Intercept + Vinicial Within Subjects Design: Momento
b. Tests are based on averaged variables.
c. The statistic is an upper bound on F that yields a lower bound on the significance level.
Univariate Tests
Source			Type III Sum of Squares	df	Mean Square	F	Sig.	Partial Eta Squared
Momento	xbola	Sphericity Assumed	12.9285	3	4.30952	0.197436	0.896764	0.0318577
		Greenhouse-Geisser	12.9285	1.25466	10.3044	0.197436	0.723706	0.0318577
		Huynh-Feldt	12.9285	1.69372	7.63323	0.197436	0.789253	0.0318577
		Lower-bound	12.9285	1	12.9285	0.197436	0.672376	0.0318577
	eax	Sphericity Assumed	67.0985	3	22.3662	4.81257	0.0124237	0.445091
		Greenhouse-Geisser	67.0985	1.44682	46.3764	4.81257	0.0474432	0.445091
		Huynh-Feldt	67.0985	2.10284	31.9086	4.81257	0.0267062	0.445091
		Lower-bound	67.0985	1	67.0985	4.81257	0.0707077	0.445091
	DMA	Sphericity Assumed	35.792	3	11.9307	1.60039	0.224262	0.210567
		Greenhouse-Geisser	35.792	2.08473	17.1686	1.60039	0.240616	0.210567
		Huynh-Feldt	35.792	3	11.9307	1.60039	0.224262	0.210567
		Lower-bound	35.792	1	35.792	1.60039	0.252758	0.210567
	BMA	Sphericity Assumed	86.3468	3	28.7823	2.49735	0.0925068	0.293897
		Greenhouse-Geisser	86.3468	1.41416	61.0587	2.49735	0.147129	0.293897
		Huynh-Feldt	86.3468	2.03088	42.5169	2.49735	0.122816	0.293897
		Lower-bound	86.3468	1	86.3468	2.49735	0.16512	0.293897
Momento * Vinicial	xbola	Sphericity Assumed	67.4103	3	22.4701	1.02944	0.403079	0.146447
		Greenhouse-Geisser	67.4103	1.25466	53.7279	1.02944	0.362886	0.146447
		Huynh-Feldt	67.4103	1.69372	39.8001	1.02944	0.378827	0.146447
		Lower-bound	67.4103	1	67.4103	1.02944	0.349443	0.146447
	eax	Sphericity Assumed	4.02719	3	1.3424	0.288846	0.83285	0.0459299
		Greenhouse-Geisser	4.02719	1.44682	2.78347	0.288846	0.687386	0.0459299
		Huynh-Feldt	4.02719	2.10284	1.91512	0.288846	0.764311	0.0459299
		Lower-bound	4.02719	1	4.02719	0.288846	0.610298	0.0459299
	DMA	Sphericity Assumed	24.5326	3	8.17752	1.09694	0.37599	0.154565
		Greenhouse-Geisser	24.5326	2.08473	11.7677	1.09694	0.366496	0.154565
		Huynh-Feldt	24.5326	3	8.17752	1.09694	0.37599	0.154565
		Lower-bound	24.5326	1	24.5326	1.09694	0.335284	0.154565
	BMA	Sphericity Assumed	6.80499	3	2.26833	0.196816	0.897187	0.0317609
		Greenhouse-Geisser	6.80499	1.41416	4.81204	0.196816	0.750804	0.0317609
		Huynh-Feldt	6.80499	2.03088	3.35076	0.196816	0.82699	0.0317609
		Lower-bound	6.80499	1	6.80499	0.196816	0.672853	0.0317609
Error(Momento)	xbola	Sphericity Assumed	392.894	18	21.8274
		Greenhouse-Geisser	392.894	7.52796	52.1913
		Huynh-Feldt	392.894	10.1623	38.6618
		Lower-bound	392.894	6	65.4823
	eax	Sphericity Assumed	83.654	18	4.64744
		Greenhouse-Geisser	83.654	8.68094	9.63651
		Huynh-Feldt	83.654	12.617	6.63025
		Lower-bound	83.654	6	13.9423
	DMA	Sphericity Assumed	134.187	18	7.45483
		Greenhouse-Geisser	134.187	12.5084	10.7277
		Huynh-Feldt	134.187	18	7.45483
		Lower-bound	134.187	6	22.3645
	BMA	Sphericity Assumed	207.452	18	11.5251
		Greenhouse-Geisser	207.452	8.48497	24.4494
		Huynh-Feldt	207.452	12.1853	17.0248
		Lower-bound	207.452	6	34.5754
Tests of Within-Subjects Contrasts
Source			Type III Sum of Squares	df	Mean Square	F	Sig.	Partial Eta Squared
Momento	xbola	Linear	0.740057	1	0.740057	0.0171574	0.900068	0.00285142
		Quadratic	12.0327	1	12.0327	0.609978	0.464486	0.0922815
		Cubic	0.155763	1	0.155763	0.059396	0.815572	0.0098023
	eax	Linear	33.7274	1	33.7274	6.9194	0.0390348	0.535582
		Quadratic	12.3587	1	12.3587	3.25864	0.121082	0.351957
		Cubic	21.0124	1	21.0124	3.98309	0.09297	0.398984
	DMA	Linear	27.3147	1	27.3147	3.62186	0.105712	0.37642
		Quadratic	0.014786	1	0.014786	0.0022794	0.963471	0.000379755
		Cubic	8.46252	1	8.46252	1.01517	0.352558	0.144711
	BMA	Linear	48.7696	1	48.7696	2.47008	0.16709	0.291624
		Quadratic	34.1059	1	34.1059	4.32318	0.0828234	0.418784
		Cubic	3.47129	1	3.47129	0.500027	0.50601	0.076927
Momento * Vinicial	xbola	Linear	57.7331	1	57.7331	1.33848	0.291278	0.182392
		Quadratic	9.3386	1	9.3386	0.473404	0.517128	0.0731306
		Cubic	0.33858	1	0.33858	0.129108	0.731665	0.0210648
	eax	Linear	2.49723	1	2.49723	0.512323	0.501028	0.0786698
		Quadratic	0.245759	1	0.245759	0.0647994	0.807565	0.0106845
		Cubic	1.2842	1	1.2842	0.243432	0.639275	0.0389901
	DMA	Linear	5.73287	1	5.73287	0.760165	0.416796	0.112448
		Quadratic	0.94467	1	0.94467	0.145629	0.715897	0.0236964
		Cubic	17.855	1	17.855	2.1419	0.193656	0.263071
	BMA	Linear	4.99158	1	4.99158	0.252813	0.63302	0.0404319
		Quadratic	0.805918	1	0.805918	0.102156	0.760093	0.016741
		Cubic	1.0075	1	1.0075	0.145127	0.71636	0.0236166
Error(Momento)	xbola	Linear	258.8	6	43.1333
		Quadratic	118.359	6	19.7265
		Cubic	15.7347	6	2.62245
	eax	Linear	29.2459	6	4.87432
		Quadratic	22.7556	6	3.79261
		Cubic	31.6524	6	5.2754
	DMA	Linear	45.2497	6	7.54161
		Quadratic	38.9209	6	6.48682
		Cubic	50.0164	6	8.33607
	BMA	Linear	118.465	6	19.7441
		Quadratic	47.3344	6	7.88907
		Cubic	41.6532	6	6.9422
Tests of Between-Subjects Effects
Transformed Variable:	Average
Source		Type III Sum of Squares	df	Mean Square	F	Sig.	Partial Eta Squared
Intercept	xbola	67955.4	1	67955.4	1490.76	2.01603e-08	0.995991
	eax	1023.85	1	1023.85	104.729	5.07637e-05	0.945813
	DMA	1184.12	1	1184.12	87.2858	8.52355e-05	0.935682
	BMA	1235.35	1	1235.35	42.4494	0.000623329	0.87616
Vinicial	xbola	10.2915	1	10.2915	0.225768	0.651482	0.0362636
	eax	27.1307	1	27.1307	2.77516	0.146788	0.316252
	DMA	57.9998	1	57.9998	4.27539	0.0841548	0.41608
	BMA	5.11743	1	5.11743	0.175847	0.689566	0.0284733
Error	xbola	273.506	6	45.5843
	eax	58.6574	6	9.77624
	DMA	81.3958	6	13.566
	BMA	174.61	6	29.1017
Estimated Marginal Means
1. Vinicial
Estimates
Measure		Mean	Std. Error	95% Confidence Interval
				Lower Bound	Upper Bound
xbola	1	-48.1796	1.94902	-52.9487	-43.4105
	2	-47.0082	1.50971	-50.7023	-43.3141
eax	1	4.89097	0.9026	2.68239	7.09956
	2	6.79293	0.699151	5.08217	8.50369
DMA	1	4.89212	1.06325	2.29044	7.4938
	2	7.673	0.823589	5.65775	9.68825
BMA	1	6.00402	1.55729	2.19348	9.81456
	2	6.83005	1.20627	3.87841	9.78168
Pairwise Comparisons
Measure			Mean Difference (I-J)	Std. Error	Sig.a	95% Confidence Interval for Differencea
						Lower Bound	Upper Bound
xbola	1	2	-1.17141	2.46534	0.651482	-7.20388	4.86106
	2	1	1.17141	2.46534	0.651482	-4.86106	7.20388
eax	1	2	-1.90195	1.14171	0.146788	-4.69561	0.891708
	2	1	1.90195	1.14171	0.146788	-0.891708	4.69561
DMA	1	2	-2.78088	1.34491	0.0841548	-6.07177	0.510007
	2	1	2.78088	1.34491	0.0841548	-0.510007	6.07177
BMA	1	2	-0.826029	1.96983	0.689566	-5.64602	3.99397
	2	1	0.826029	1.96983	0.689566	-3.99397	5.64602
Based on estimated marginal means
a. Adjustment for multiple comparisons: Bonferroni.
Multivariate Tests
	Value	F	Hypothesis df	Error df	Sig.	Partial Eta Squared
Pillai's trace	0.875369	5.268a	4	3	0.101771	0.875369
Wilks' lambda	0.124631	5.268a	4	3	0.101771	0.875369
Hotelling's trace	7.02371	5.268a	4	3	0.101771	0.875369
Roy's largest root	7.02371	5.268a	4	3	0.101771	0.875369
Each F tests the multivariate effect of Vinicial. These tests are based on the linearly independent pairwise comparisons among the estimated marginal means.
a. Exact statistic
Univariate Tests
Measure		Sum of Squares	df	Mean Square	F	Sig.	Partial Eta Squared
xbola	Contrast	2.57287	1	2.57287	0.225768	0.651482	0.0362636
	Error	68.3764	6	11.3961
eax	Contrast	6.78267	1	6.78267	2.77516	0.146788	0.316252
	Error	14.6644	6	2.44406
DMA	Contrast	14.4999	1	14.4999	4.27539	0.0841548	0.41608
	Error	20.349	6	3.39149
BMA	Contrast	1.27936	1	1.27936	0.175847	0.689566	0.0284733
	Error	43.6525	6	7.27541
The F tests the effect of Vinicial. This test is based on the linearly independent pairwise comparisons among the estimated marginal means.
2. Momento
Estimates
Measure		Mean	Std. Error	95% Confidence Interval
				Lower Bound	Upper Bound
xbola	1	-48.4057	3.45049	-56.8488	-39.9627
	2	-47.1275	1.12571	-49.882	-44.373
	3	-46.7937	0.475867	-47.9581	-45.6293
	4	-48.0487	1.18713	-50.9535	-45.1439
eax	1	8.28061	1.02512	5.77224	10.789
	2	4.55147	0.433384	3.49101	5.61192
	3	5.84876	1.22223	2.85807	8.83944
	4	4.68697	0.6557	3.08253	6.29141
DMA	1	7.82247	1.56741	3.98716	11.6578
	2	5.97452	0.299731	5.24111	6.70794
	3	6.5462	1.34877	3.24588	9.84651
	4	4.78705	0.651877	3.19197	6.38214
BMA	1	9.346	2.52399	3.17002	15.522
	2	5.46462	0.566775	4.07778	6.85147
	3	5.23697	0.695519	3.53509	6.93884
	4	5.62054	1.14663	2.81482	8.42625
Pairwise Comparisons
Measure			Mean Difference (I-J)	Std. Error	Sig.b	95% Confidence Interval for Differenceb
						Lower Bound	Upper Bound
xbola	1	2	-1.27822	2.72175	1	-11.7923	9.23587
		3	-1.61205	3.52815	1	-15.2413	12.0172
		4	-0.356993	3.33714	1	-13.2483	12.5343
	2	1	1.27822	2.72175	1	-9.23587	11.7923
		3	-0.333828	1.03201	1	-4.32048	3.65283
		4	0.921224	1.09609	1	-3.31298	5.15543
	3	1	1.61205	3.52815	1	-12.0172	15.2413
		2	0.333828	1.03201	1	-3.65283	4.32048
		4	1.25505	1.2904	1	-3.72975	6.23986
	4	1	0.356993	3.33714	1	-12.5343	13.2483
		2	-0.921224	1.09609	1	-5.15543	3.31298
		3	-1.25505	1.2904	1	-6.23986	3.72975
eax	1	2	3.729*	0.720006	0.012334	0.947774	6.51052
		3	2.43186	1.66363	1	-3.99473	8.85844
		4	3.594*	0.892949	0.0415414	0.144196	7.0431
	2	1	-3.729*	0.720006	0.012334	-6.51052	-0.947774
		3	-1.29729	1.38175	1	-6.63498	4.0404
		4	-0.1355	0.49912	1	-2.0636	1.7926
	3	1	-2.43186	1.66363	1	-8.85844	3.99473
		2	1.29729	1.38175	1	-4.0404	6.63498
		4	1.16179	1.09276	1	-3.05953	5.38312
	4	1	-3.594*	0.892949	0.0415414	-7.0431	-0.144196
		2	0.1355	0.49912	1	-1.7926	2.0636
		3	-1.16179	1.09276	1	-5.38312	3.05953
DMA	1	2	1.84795	1.57083	1	-4.22014	7.91604
		3	1.27627	1.7753	1	-5.5817	8.13425
		4	3.03542	1.53339	0.5705	-2.88805	8.95889
	2	1	-1.84795	1.57083	1	-7.91604	4.22014
		3	-0.571675	1.37214	1	-5.87223	4.72888
		4	1.18747	0.454148	0.239202	-0.566897	2.94184
	3	1	-1.27627	1.7753	1	-8.13425	5.5817
		2	0.571675	1.37214	1	-4.72888	5.87223
		4	1.75915	1.36683	1	-3.52092	7.03922
	4	1	-3.03542	1.53339	0.5705	-8.95889	2.88805
		2	-1.18747	0.454148	0.239202	-2.94184	0.566897
		3	-1.75915	1.36683	1	-7.03922	3.52092
BMA	1	2	3.88138	2.27651	0.834491	-4.91275	12.6755
		3	4.10904	1.99571	0.511089	-3.60036	11.8184
		4	3.72546	2.53098	1	-6.05169	13.5026
	2	1	-3.88138	2.27651	0.834491	-12.6755	4.91275
		3	0.227656	0.842902	1	-3.02847	3.48378
		4	-0.155916	0.852664	1	-3.44975	3.13792
	3	1	-4.10904	1.99571	0.511089	-11.8184	3.60036
		2	-0.227656	0.842902	1	-3.48378	3.02847
		4	-0.383572	1.19645	1	-5.00545	4.23831
	4	1	-3.72546	2.53098	1	-13.5026	6.05169
		2	0.155916	0.852664	1	-3.13792	3.44975
		3	0.383572	1.19645	1	-4.23831	5.00545
Based on estimated marginal means
*. The mean difference is significant at the .05 level.
b. Adjustment for multiple comparisons: Bonferroni.
Multivariate Tests
	Value	F	Hypothesis df	Error df	Sig.	Partial Eta Squared
Pillai's trace	0.97596	6.766a	6	1	0.286088	0.97596
Wilks' lambda	0.0240397	6.766a	6	1	0.286088	0.97596
Hotelling's trace	40.5978	6.766a	6	1	0.286088	0.97596
Roy's largest root	40.5978	6.766a	6	1	0.286088	0.97596
Each F tests the multivariate effect of Momento. These tests are based on the linearly independent pairwise comparisons among the estimated marginal means.
a. Exact statistic
3. Vinicial * Momento
Measure			Mean	Std. Error	95% Confidence Interval
					Lower Bound	Upper Bound
xbola	1	1	-51.363	5.45571	-64.7127	-38.0134
		2	-47.9182	1.77991	-52.2735	-43.5629
		3	-46.0585	0.752412	-47.8996	-44.2174
		4	-47.3787	1.87702	-51.9716	-42.7858
	2	1	-45.4484	4.22598	-55.789	-35.1078
		2	-46.3368	1.37871	-49.7104	-42.9632
		3	-47.5288	0.582816	-48.9549	-46.1027
		4	-48.7188	1.45393	-52.2764	-45.1611
eax	1	1	7.7147	1.62086	3.74861	11.6808
		2	3.91659	0.685241	2.23987	5.59331
		3	4.40066	1.93251	-0.328024	9.12935
		4	3.53194	1.03675	0.9951	6.06879
	2	1	8.84653	1.25551	5.7744	11.9187
		2	5.18634	0.530785	3.88756	6.48513
		3	7.29685	1.49692	3.63403	10.9597
		4	5.84199	0.803066	3.87696	7.80702
DMA	1	1	5.32308	2.47829	-0.741089	11.3872
		2	5.60107	0.473916	4.44144	6.7607
		3	4.49367	2.13259	-0.724586	9.71192
		4	4.15066	1.03071	1.62861	6.67271
	2	1	10.3219	1.91968	5.62459	15.0191
		2	6.34797	0.367094	5.44973	7.24622
		3	8.59873	1.6519	4.55668	12.6408
		4	5.42344	0.798383	3.46987	7.37701
BMA	1	1	8.30378	3.99078	-1.4613	18.0689
		2	4.78722	0.896149	2.59443	6.98002
		3	5.41614	1.09971	2.72524	8.10704
		4	5.50893	1.81299	1.0727	9.94515
	2	1	10.3882	3.09124	2.82422	17.9522
		2	6.14202	0.694154	4.44349	7.84056
		3	5.05779	0.851833	2.97343	7.14215
		4	5.73215	1.40433	2.29587	9.16843
Profile Plots
xbola
eax
DMA
BMA
DATASET CLOSE DataSet1.
GLM Pre_MXbola2_3 Post_MXbola2_3 Retest1_MXbola2_3 Retest2_MXbola2_3 Pre_MEAX2_3 Post_MEAX2_3
Retest1_MEAX2_3 Retest2_MEAX2_3 Pre_MDMA2_3 Post_MDMA2_3 Retest1_MDMA2_3 Retest2_MDMA2_3
Pre_MBMA2_3 Post_MBMA2_3 Retest1_MBMA2_3 Retest2_MBMA2_3 BY Vinicial
/WSFACTOR=Momento 4 Polynomial
/MEASURE=xbola eax DMA BMA
/METHOD=SSTYPE(3)
/POSTHOC=Vinicial(BONFERRONI)
/PLOT=PROFILE(Momento*Vinicial) TYPE=LINE ERRORBAR=NO MEANREFERENCE=NO YAXIS=AUTO
/EMMEANS=TABLES(Vinicial) COMPARE ADJ(BONFERRONI)
/EMMEANS=TABLES(Momento) COMPARE ADJ(BONFERRONI)
/EMMEANS=TABLES(Vinicial*Momento)COMPARE (Vinicial)ADJ(BONFERRONI)
/EMMEANS=TABLES(Vinicial*Momento)COMPARE (Momento)ADJ(BONFERRONI)
/PRINT=DESCRIPTIVE ETASQ
/CRITERIA=ALPHA(.05)
/WSDESIGN=Momento
/DESIGN=Vinicial.
General Linear Model
Notes
Output Created		10-SEP-2020 16:22:54
Comments
Input	Data	G:\RESULTADOS ESTUDIO\ANÁLISIS 27JUL\BASES DE DATOS\base de datos - GRUPO 1.sav
	Active Dataset	DataSet2
	Filter	<none>
	Weight	<none>
	Split File	<none>
	N of Rows in Working Data File	8
Missing Value Handling	Definition of Missing	User-defined missing values are treated as missing.
	Cases Used	Statistics are based on all cases with valid data for all variables in the model.
Syntax		GLM Pre_MXbola2_3 Post_MXbola2_3 Retest1_MXbola2_3 Retest2_MXbola2_3 Pre_MEAX2_3 Post_MEAX2_3 Retest1_MEAX2_3 Retest2_MEAX2_3 Pre_MDMA2_3 Post_MDMA2_3 Retest1_MDMA2_3 Retest2_MDMA2_3 Pre_MBMA2_3 Post_MBMA2_3 Retest1_MBMA2_3 Retest2_MBMA2_3 BY Vinicial /WSFACTOR=Momento 4 Polynomial /MEASURE=xbola eax DMA BMA /METHOD=SSTYPE(3) /POSTHOC=Vinicial(BONFERRONI) /PLOT=PROFILE(Momento*Vinicial) TYPE=LINE…
Resources	Processor Time	00:00:00.98
	Elapsed Time	00:00:00.87
Warnings
Post hoc tests are not performed for Vinicial because there are fewer than three groups.
Within-Subjects Factors
Measure		Dependent Variable
xbola	1	Pre_MXbola2_3
	2	Post_MXbola2_3
	3	Retest1_MXbola2_3
	4	Retest2_MXbola2_3
eax	1	Pre_MEAX2_3
	2	Post_MEAX2_3
	3	Retest1_MEAX2_3
	4	Retest2_MEAX2_3
DMA	1	Pre_MDMA2_3
	2	Post_MDMA2_3
	3	Retest1_MDMA2_3
	4	Retest2_MDMA2_3
BMA	1	Pre_MBMA2_3
	2	Post_MBMA2_3
	3	Retest1_MBMA2_3
	4	Retest2_MBMA2_3
Between-Subjects Factors
		N
Vinicial	1	3
	2	5
Descriptive Statistics
Vinicial		Mean	Std. Deviation	N
Pre_MXbola2_3	1	-51.363	4.32593	3
	2	-45.4484	11.1618	5
	Total	-47.6664	9.26868	8
Post_MXbola2_3	1	-47.9182	3.86937	3
	2	-46.3368	2.60197	5
	Total	-46.9298	2.96923	8
Retest1_MXbola2_3	1	-46.0585	1.24028	3
	2	-47.5288	1.33357	5
	Total	-46.9775	1.42646	8
Retest2_MXbola2_3	1	-47.3787	3.63396	3
	2	-48.7188	3.04164	5
	Total	-48.2162	3.0888	8
Pre_MEAX2_3	1	7.7147	1.97712	3
	2	8.84653	3.14131	5
	Total	8.42209	2.66435	8
Post_MEAX2_3	1	3.91659	0.335142	3
	2	5.18634	1.43417	5
	Total	4.71018	1.28034	8
Retest1_MEAX2_3	1	4.40066	1.17821	3
	2	7.29685	4.01393	5
	Total	6.21078	3.44239	8
Retest2_MEAX2_3	1	3.53194	1.16599	3
	2	5.84199	2.03889	5
	Total	4.97572	2.04775	8
Pre_MDMA2_3	1	5.32308	2.52528	3
	2	10.3219	4.94471	5
	Total	8.44732	4.74202	8
Post_MDMA2_3	1	5.60107	1.35088	3
	2	6.34797	0.313441	5
	Total	6.06788	0.85262	8
Retest1_MDMA2_3	1	4.49367	0.904917	3
	2	8.59873	4.47842	5
	Total	7.05933	4.02597	8
Retest2_MDMA2_3	1	4.15066	2.14038	3
	2	5.42344	1.57797	5
	Total	4.94615	1.77924	8
Pre_MBMA2_3	1	8.30378	2.83889	3
	2	10.3882	8.22428	5
	Total	9.60656	6.48977	8
Post_MBMA2_3	1	4.78722	1.76541	3
	2	6.14202	1.43372	5
	Total	5.63397	1.59897	8
Retest1_MBMA2_3	1	5.41614	0.619324	3
	2	5.05779	2.29137	5
	Total	5.19217	1.77319	8
Retest2_MBMA2_3	1	5.50893	4.81533	3
	2	5.73215	1.78815	5
	Total	5.64844	2.90954	8
Multivariate Testsa
Effect			Value	F	Hypothesis df	Error df	Sig.	Partial Eta Squared
Between Subjects	Intercept	Pillai's Trace	0.999079	813.980b	4	3	6.97864e-05	0.999079
		Wilks' Lambda	0.00092055	813.980b	4	3	6.97864e-05	0.999079
		Hotelling's Trace	1085.31	813.980b	4	3	6.97864e-05	0.999079
		Roy's Largest Root	1085.31	813.980b	4	3	6.97864e-05	0.999079
	Vinicial	Pillai's Trace	0.875369	5.268b	4	3	0.101771	0.875369
		Wilks' Lambda	0.124631	5.268b	4	3	0.101771	0.875369
		Hotelling's Trace	7.02371	5.268b	4	3	0.101771	0.875369
		Roy's Largest Root	7.02371	5.268b	4	3	0.101771	0.875369
Within Subjects	Momento	Pillai's Trace	.c
		Wilks' Lambda	.c
		Hotelling's Trace	.c
		Roy's Largest Root	.c
	Momento * Vinicial	Pillai's Trace	.c
		Wilks' Lambda	.c
		Hotelling's Trace	.c
		Roy's Largest Root	.c
a. Design: Intercept + Vinicial Within Subjects Design: Momento
b. Exact statistic
c. Cannot produce multivariate test statistics because of insufficient residual degrees of freedom.
Mauchly's Test of Sphericitya
Within Subjects Effect		Mauchly's W	Approx. Chi-Square	df	Sig.	Epsilonb
						Greenhouse-Geisser	Huynh-Feldt	Lower-bound
Momento	xbola	0.039283	15.2857	5	0.0107361	0.41822	0.564573	0.333333
	eax	0.127025	9.74371	5	0.0887772	0.482275	0.700946	0.333333
	DMA	0.210385	7.36108	5	0.203468	0.694911	1	0.333333
	BMA	0.135626	9.43431	5	0.0992298	0.471387	0.67696	0.333333
Tests the null hypothesis that the error covariance matrix of the orthonormalized transformed dependent variables is proportional to an identity matrix.
a. Design: Intercept + Vinicial Within Subjects Design: Momento
b. May be used to adjust the degrees of freedom for the averaged tests of significance. Corrected tests are displayed in the Tests of Within-Subjects Effects table.
Tests of Within-Subjects Effects
Multivariatea,b
Within Subjects Effect		Value	F	Hypothesis df	Error df	Sig.	Partial Eta Squared
Momento	Pillai's Trace	0.87138	1.7398	12	51	0.0854174	0.29046
	Wilks' Lambda	0.302376	1.90419	12	39.9778	0.0635824	0.328804
	Hotelling's Trace	1.76541	2.0106	12	41	0.0483734	0.370463
	Roy's Largest Root	1.4244	6.054c	4	17	0.00322538	0.587527
Momento * Vinicial	Pillai's Trace	0.667136	1.21539	12	51	0.298651	0.222379
	Wilks' Lambda	0.428947	1.25601	12	39.9778	0.281662	0.245832
	Hotelling's Trace	1.10734	1.26114	12	41	0.27768	0.2696
	Roy's Largest Root	0.841261	3.575c	4	17	0.0272433	0.456894
a. Design: Intercept + Vinicial Within Subjects Design: Momento
b. Tests are based on averaged variables.
c. The statistic is an upper bound on F that yields a lower bound on the significance level.
Univariate Tests
Source			Type III Sum of Squares	df	Mean Square	F	Sig.	Partial Eta Squared
Momento	xbola	Sphericity Assumed	12.9285	3	4.30952	0.197436	0.896764	0.0318577
		Greenhouse-Geisser	12.9285	1.25466	10.3044	0.197436	0.723706	0.0318577
		Huynh-Feldt	12.9285	1.69372	7.63323	0.197436	0.789253	0.0318577
		Lower-bound	12.9285	1	12.9285	0.197436	0.672376	0.0318577
	eax	Sphericity Assumed	67.0985	3	22.3662	4.81257	0.0124237	0.445091
		Greenhouse-Geisser	67.0985	1.44682	46.3764	4.81257	0.0474432	0.445091
		Huynh-Feldt	67.0985	2.10284	31.9086	4.81257	0.0267062	0.445091
		Lower-bound	67.0985	1	67.0985	4.81257	0.0707077	0.445091
	DMA	Sphericity Assumed	35.792	3	11.9307	1.60039	0.224262	0.210567
		Greenhouse-Geisser	35.792	2.08473	17.1686	1.60039	0.240616	0.210567
		Huynh-Feldt	35.792	3	11.9307	1.60039	0.224262	0.210567
		Lower-bound	35.792	1	35.792	1.60039	0.252758	0.210567
	BMA	Sphericity Assumed	86.3468	3	28.7823	2.49735	0.0925068	0.293897
		Greenhouse-Geisser	86.3468	1.41416	61.0587	2.49735	0.147129	0.293897
		Huynh-Feldt	86.3468	2.03088	42.5169	2.49735	0.122816	0.293897
		Lower-bound	86.3468	1	86.3468	2.49735	0.16512	0.293897
Momento * Vinicial	xbola	Sphericity Assumed	67.4103	3	22.4701	1.02944	0.403079	0.146447
		Greenhouse-Geisser	67.4103	1.25466	53.7279	1.02944	0.362886	0.146447
		Huynh-Feldt	67.4103	1.69372	39.8001	1.02944	0.378827	0.146447
		Lower-bound	67.4103	1	67.4103	1.02944	0.349443	0.146447
	eax	Sphericity Assumed	4.02719	3	1.3424	0.288846	0.83285	0.0459299
		Greenhouse-Geisser	4.02719	1.44682	2.78347	0.288846	0.687386	0.0459299
		Huynh-Feldt	4.02719	2.10284	1.91512	0.288846	0.764311	0.0459299
		Lower-bound	4.02719	1	4.02719	0.288846	0.610298	0.0459299
	DMA	Sphericity Assumed	24.5326	3	8.17752	1.09694	0.37599	0.154565
		Greenhouse-Geisser	24.5326	2.08473	11.7677	1.09694	0.366496	0.154565
		Huynh-Feldt	24.5326	3	8.17752	1.09694	0.37599	0.154565
		Lower-bound	24.5326	1	24.5326	1.09694	0.335284	0.154565
	BMA	Sphericity Assumed	6.80499	3	2.26833	0.196816	0.897187	0.0317609
		Greenhouse-Geisser	6.80499	1.41416	4.81204	0.196816	0.750804	0.0317609
		Huynh-Feldt	6.80499	2.03088	3.35076	0.196816	0.82699	0.0317609
		Lower-bound	6.80499	1	6.80499	0.196816	0.672853	0.0317609
Error(Momento)	xbola	Sphericity Assumed	392.894	18	21.8274
		Greenhouse-Geisser	392.894	7.52796	52.1913
		Huynh-Feldt	392.894	10.1623	38.6618
		Lower-bound	392.894	6	65.4823
	eax	Sphericity Assumed	83.654	18	4.64744
		Greenhouse-Geisser	83.654	8.68094	9.63651
		Huynh-Feldt	83.654	12.617	6.63025
		Lower-bound	83.654	6	13.9423
	DMA	Sphericity Assumed	134.187	18	7.45483
		Greenhouse-Geisser	134.187	12.5084	10.7277
		Huynh-Feldt	134.187	18	7.45483
		Lower-bound	134.187	6	22.3645
	BMA	Sphericity Assumed	207.452	18	11.5251
		Greenhouse-Geisser	207.452	8.48497	24.4494
		Huynh-Feldt	207.452	12.1853	17.0248
		Lower-bound	207.452	6	34.5754
Tests of Within-Subjects Contrasts
Source			Type III Sum of Squares	df	Mean Square	F	Sig.	Partial Eta Squared
Momento	xbola	Linear	0.740057	1	0.740057	0.0171574	0.900068	0.00285142
		Quadratic	12.0327	1	12.0327	0.609978	0.464486	0.0922815
		Cubic	0.155763	1	0.155763	0.059396	0.815572	0.0098023
	eax	Linear	33.7274	1	33.7274	6.9194	0.0390348	0.535582
		Quadratic	12.3587	1	12.3587	3.25864	0.121082	0.351957
		Cubic	21.0124	1	21.0124	3.98309	0.09297	0.398984
	DMA	Linear	27.3147	1	27.3147	3.62186	0.105712	0.37642
		Quadratic	0.014786	1	0.014786	0.0022794	0.963471	0.000379755
		Cubic	8.46252	1	8.46252	1.01517	0.352558	0.144711
	BMA	Linear	48.7696	1	48.7696	2.47008	0.16709	0.291624
		Quadratic	34.1059	1	34.1059	4.32318	0.0828234	0.418784
		Cubic	3.47129	1	3.47129	0.500027	0.50601	0.076927
Momento * Vinicial	xbola	Linear	57.7331	1	57.7331	1.33848	0.291278	0.182392
		Quadratic	9.3386	1	9.3386	0.473404	0.517128	0.0731306
		Cubic	0.33858	1	0.33858	0.129108	0.731665	0.0210648
	eax	Linear	2.49723	1	2.49723	0.512323	0.501028	0.0786698
		Quadratic	0.245759	1	0.245759	0.0647994	0.807565	0.0106845
		Cubic	1.2842	1	1.2842	0.243432	0.639275	0.0389901
	DMA	Linear	5.73287	1	5.73287	0.760165	0.416796	0.112448
		Quadratic	0.94467	1	0.94467	0.145629	0.715897	0.0236964
		Cubic	17.855	1	17.855	2.1419	0.193656	0.263071
	BMA	Linear	4.99158	1	4.99158	0.252813	0.63302	0.0404319
		Quadratic	0.805918	1	0.805918	0.102156	0.760093	0.016741
		Cubic	1.0075	1	1.0075	0.145127	0.71636	0.0236166
Error(Momento)	xbola	Linear	258.8	6	43.1333
		Quadratic	118.359	6	19.7265
		Cubic	15.7347	6	2.62245
	eax	Linear	29.2459	6	4.87432
		Quadratic	22.7556	6	3.79261
		Cubic	31.6524	6	5.2754
	DMA	Linear	45.2497	6	7.54161
		Quadratic	38.9209	6	6.48682
		Cubic	50.0164	6	8.33607
	BMA	Linear	118.465	6	19.7441
		Quadratic	47.3344	6	7.88907
		Cubic	41.6532	6	6.9422
Tests of Between-Subjects Effects
Transformed Variable:	Average
Source		Type III Sum of Squares	df	Mean Square	F	Sig.	Partial Eta Squared
Intercept	xbola	67955.4	1	67955.4	1490.76	2.01603e-08	0.995991
	eax	1023.85	1	1023.85	104.729	5.07637e-05	0.945813
	DMA	1184.12	1	1184.12	87.2858	8.52355e-05	0.935682
	BMA	1235.35	1	1235.35	42.4494	0.000623329	0.87616
Vinicial	xbola	10.2915	1	10.2915	0.225768	0.651482	0.0362636
	eax	27.1307	1	27.1307	2.77516	0.146788	0.316252
	DMA	57.9998	1	57.9998	4.27539	0.0841548	0.41608
	BMA	5.11743	1	5.11743	0.175847	0.689566	0.0284733
Error	xbola	273.506	6	45.5843
	eax	58.6574	6	9.77624
	DMA	81.3958	6	13.566
	BMA	174.61	6	29.1017
Estimated Marginal Means
1. Vinicial
Estimates
Measure		Mean	Std. Error	95% Confidence Interval
				Lower Bound	Upper Bound
xbola	1	-48.1796	1.94902	-52.9487	-43.4105
	2	-47.0082	1.50971	-50.7023	-43.3141
eax	1	4.89097	0.9026	2.68239	7.09956
	2	6.79293	0.699151	5.08217	8.50369
DMA	1	4.89212	1.06325	2.29044	7.4938
	2	7.673	0.823589	5.65775	9.68825
BMA	1	6.00402	1.55729	2.19348	9.81456
	2	6.83005	1.20627	3.87841	9.78168
Pairwise Comparisons
Measure			Mean Difference (I-J)	Std. Error	Sig.a	95% Confidence Interval for Differencea
						Lower Bound	Upper Bound
xbola	1	2	-1.17141	2.46534	0.651482	-7.20388	4.86106
	2	1	1.17141	2.46534	0.651482	-4.86106	7.20388
eax	1	2	-1.90195	1.14171	0.146788	-4.69561	0.891708
	2	1	1.90195	1.14171	0.146788	-0.891708	4.69561
DMA	1	2	-2.78088	1.34491	0.0841548	-6.07177	0.510007
	2	1	2.78088	1.34491	0.0841548	-0.510007	6.07177
BMA	1	2	-0.826029	1.96983	0.689566	-5.64602	3.99397
	2	1	0.826029	1.96983	0.689566	-3.99397	5.64602
Based on estimated marginal means
a. Adjustment for multiple comparisons: Bonferroni.
Multivariate Tests
	Value	F	Hypothesis df	Error df	Sig.	Partial Eta Squared
Pillai's trace	0.875369	5.268a	4	3	0.101771	0.875369
Wilks' lambda	0.124631	5.268a	4	3	0.101771	0.875369
Hotelling's trace	7.02371	5.268a	4	3	0.101771	0.875369
Roy's largest root	7.02371	5.268a	4	3	0.101771	0.875369
Each F tests the multivariate effect of Vinicial. These tests are based on the linearly independent pairwise comparisons among the estimated marginal means.
a. Exact statistic
Univariate Tests
Measure		Sum of Squares	df	Mean Square	F	Sig.	Partial Eta Squared
xbola	Contrast	2.57287	1	2.57287	0.225768	0.651482	0.0362636
	Error	68.3764	6	11.3961
eax	Contrast	6.78267	1	6.78267	2.77516	0.146788	0.316252
	Error	14.6644	6	2.44406
DMA	Contrast	14.4999	1	14.4999	4.27539	0.0841548	0.41608
	Error	20.349	6	3.39149
BMA	Contrast	1.27936	1	1.27936	0.175847	0.689566	0.0284733
	Error	43.6525	6	7.27541
The F tests the effect of Vinicial. This test is based on the linearly independent pairwise comparisons among the estimated marginal means.
2. Momento
Estimates
Measure		Mean	Std. Error	95% Confidence Interval
				Lower Bound	Upper Bound
xbola	1	-48.4057	3.45049	-56.8488	-39.9627
	2	-47.1275	1.12571	-49.882	-44.373
	3	-46.7937	0.475867	-47.9581	-45.6293
	4	-48.0487	1.18713	-50.9535	-45.1439
eax	1	8.28061	1.02512	5.77224	10.789
	2	4.55147	0.433384	3.49101	5.61192
	3	5.84876	1.22223	2.85807	8.83944
	4	4.68697	0.6557	3.08253	6.29141
DMA	1	7.82247	1.56741	3.98716	11.6578
	2	5.97452	0.299731	5.24111	6.70794
	3	6.5462	1.34877	3.24588	9.84651
	4	4.78705	0.651877	3.19197	6.38214
BMA	1	9.346	2.52399	3.17002	15.522
	2	5.46462	0.566775	4.07778	6.85147
	3	5.23697	0.695519	3.53509	6.93884
	4	5.62054	1.14663	2.81482	8.42625
Pairwise Comparisons
Measure			Mean Difference (I-J)	Std. Error	Sig.b	95% Confidence Interval for Differenceb
						Lower Bound	Upper Bound
xbola	1	2	-1.27822	2.72175	1	-11.7923	9.23587
		3	-1.61205	3.52815	1	-15.2413	12.0172
		4	-0.356993	3.33714	1	-13.2483	12.5343
	2	1	1.27822	2.72175	1	-9.23587	11.7923
		3	-0.333828	1.03201	1	-4.32048	3.65283
		4	0.921224	1.09609	1	-3.31298	5.15543
	3	1	1.61205	3.52815	1	-12.0172	15.2413
		2	0.333828	1.03201	1	-3.65283	4.32048
		4	1.25505	1.2904	1	-3.72975	6.23986
	4	1	0.356993	3.33714	1	-12.5343	13.2483
		2	-0.921224	1.09609	1	-5.15543	3.31298
		3	-1.25505	1.2904	1	-6.23986	3.72975
eax	1	2	3.729*	0.720006	0.012334	0.947774	6.51052
		3	2.43186	1.66363	1	-3.99473	8.85844
		4	3.594*	0.892949	0.0415414	0.144196	7.0431
	2	1	-3.729*	0.720006	0.012334	-6.51052	-0.947774
		3	-1.29729	1.38175	1	-6.63498	4.0404
		4	-0.1355	0.49912	1	-2.0636	1.7926
	3	1	-2.43186	1.66363	1	-8.85844	3.99473
		2	1.29729	1.38175	1	-4.0404	6.63498
		4	1.16179	1.09276	1	-3.05953	5.38312
	4	1	-3.594*	0.892949	0.0415414	-7.0431	-0.144196
		2	0.1355	0.49912	1	-1.7926	2.0636
		3	-1.16179	1.09276	1	-5.38312	3.05953
DMA	1	2	1.84795	1.57083	1	-4.22014	7.91604
		3	1.27627	1.7753	1	-5.5817	8.13425
		4	3.03542	1.53339	0.5705	-2.88805	8.95889
	2	1	-1.84795	1.57083	1	-7.91604	4.22014
		3	-0.571675	1.37214	1	-5.87223	4.72888
		4	1.18747	0.454148	0.239202	-0.566897	2.94184
	3	1	-1.27627	1.7753	1	-8.13425	5.5817
		2	0.571675	1.37214	1	-4.72888	5.87223
		4	1.75915	1.36683	1	-3.52092	7.03922
	4	1	-3.03542	1.53339	0.5705	-8.95889	2.88805
		2	-1.18747	0.454148	0.239202	-2.94184	0.566897
		3	-1.75915	1.36683	1	-7.03922	3.52092
BMA	1	2	3.88138	2.27651	0.834491	-4.91275	12.6755
		3	4.10904	1.99571	0.511089	-3.60036	11.8184
		4	3.72546	2.53098	1	-6.05169	13.5026
	2	1	-3.88138	2.27651	0.834491	-12.6755	4.91275
		3	0.227656	0.842902	1	-3.02847	3.48378
		4	-0.155916	0.852664	1	-3.44975	3.13792
	3	1	-4.10904	1.99571	0.511089	-11.8184	3.60036
		2	-0.227656	0.842902	1	-3.48378	3.02847
		4	-0.383572	1.19645	1	-5.00545	4.23831
	4	1	-3.72546	2.53098	1	-13.5026	6.05169
		2	0.155916	0.852664	1	-3.13792	3.44975
		3	0.383572	1.19645	1	-4.23831	5.00545
Based on estimated marginal means
*. The mean difference is significant at the .05 level.
b. Adjustment for multiple comparisons: Bonferroni.
Multivariate Tests
	Value	F	Hypothesis df	Error df	Sig.	Partial Eta Squared
Pillai's trace	0.97596	6.766a	6	1	0.286088	0.97596
Wilks' lambda	0.0240397	6.766a	6	1	0.286088	0.97596
Hotelling's trace	40.5978	6.766a	6	1	0.286088	0.97596
Roy's largest root	40.5978	6.766a	6	1	0.286088	0.97596
Each F tests the multivariate effect of Momento. These tests are based on the linearly independent pairwise comparisons among the estimated marginal means.
a. Exact statistic
3. Vinicial * Momento
Estimates
Measure			Mean	Std. Error	95% Confidence Interval
					Lower Bound	Upper Bound
xbola	1	1	-51.363	5.45571	-64.7127	-38.0134
		2	-47.9182	1.77991	-52.2735	-43.5629
		3	-46.0585	0.752412	-47.8996	-44.2174
		4	-47.3787	1.87702	-51.9716	-42.7858
	2	1	-45.4484	4.22598	-55.789	-35.1078
		2	-46.3368	1.37871	-49.7104	-42.9632
		3	-47.5288	0.582816	-48.9549	-46.1027
		4	-48.7188	1.45393	-52.2764	-45.1611
eax	1	1	7.7147	1.62086	3.74861	11.6808
		2	3.91659	0.685241	2.23987	5.59331
		3	4.40066	1.93251	-0.328024	9.12935
		4	3.53194	1.03675	0.9951	6.06879
	2	1	8.84653	1.25551	5.7744	11.9187
		2	5.18634	0.530785	3.88756	6.48513
		3	7.29685	1.49692	3.63403	10.9597
		4	5.84199	0.803066	3.87696	7.80702
DMA	1	1	5.32308	2.47829	-0.741089	11.3872
		2	5.60107	0.473916	4.44144	6.7607
		3	4.49367	2.13259	-0.724586	9.71192
		4	4.15066	1.03071	1.62861	6.67271
	2	1	10.3219	1.91968	5.62459	15.0191
		2	6.34797	0.367094	5.44973	7.24622
		3	8.59873	1.6519	4.55668	12.6408
		4	5.42344	0.798383	3.46987	7.37701
BMA	1	1	8.30378	3.99078	-1.4613	18.0689
		2	4.78722	0.896149	2.59443	6.98002
		3	5.41614	1.09971	2.72524	8.10704
		4	5.50893	1.81299	1.0727	9.94515
	2	1	10.3882	3.09124	2.82422	17.9522
		2	6.14202	0.694154	4.44349	7.84056
		3	5.05779	0.851833	2.97343	7.14215
		4	5.73215	1.40433	2.29587	9.16843
Pairwise Comparisons
Measure				Mean Difference (I-J)	Std. Error	Sig.a	95% Confidence Interval for Differencea
							Lower Bound	Upper Bound
xbola	1	1	2	-5.91461	6.90099	0.424312	-22.8007	10.9715
		2	1	5.91461	6.90099	0.424312	-10.9715	22.8007
	2	1	2	-1.58139	2.25142	0.50875	-7.09042	3.92764
		2	1	1.58139	2.25142	0.50875	-3.92764	7.09042
	3	1	2	1.4703	0.951734	0.173332	-0.858512	3.79911
		2	1	-1.4703	0.951734	0.173332	-3.79911	0.858512
	4	1	2	1.34007	2.37426	0.592929	-4.46955	7.14968
		2	1	-1.34007	2.37426	0.592929	-7.14968	4.46955
eax	1	1	2	-1.13182	2.05024	0.60086	-6.14858	3.88494
		2	1	1.13182	2.05024	0.60086	-3.88494	6.14858
	2	1	2	-1.26975	0.866768	0.193287	-3.39066	0.851155
		2	1	1.26975	0.866768	0.193287	-0.851155	3.39066
	3	1	2	-2.89619	2.44445	0.280894	-8.87756	3.08517
		2	1	2.89619	2.44445	0.280894	-3.08517	8.87756
	4	1	2	-2.31005	1.3114	0.128626	-5.51893	0.898836
		2	1	2.31005	1.3114	0.128626	-0.898836	5.51893
DMA	1	1	2	-4.99879	3.13482	0.161911	-12.6694	2.67184
		2	1	4.99879	3.13482	0.161911	-2.67184	12.6694
	2	1	2	-0.7469	0.599462	0.259226	-2.21373	0.71993
		2	1	0.7469	0.599462	0.259226	-0.71993	2.21373
	3	1	2	-4.10506	2.69753	0.178886	-10.7057	2.49557
		2	1	4.10506	2.69753	0.178886	-2.49557	10.7057
	4	1	2	-1.27278	1.30375	0.366648	-4.46295	1.91739
		2	1	1.27278	1.30375	0.366648	-1.91739	4.46295
BMA	1	1	2	-2.08444	5.04798	0.694011	-14.4364	10.2675
		2	1	2.08444	5.04798	0.694011	-10.2675	14.4364
	2	1	2	-1.3548	1.13355	0.277109	-4.12849	1.4189
		2	1	1.3548	1.13355	0.277109	-1.4189	4.12849
	3	1	2	0.358348	1.39104	0.805314	-3.0454	3.7621
		2	1	-0.358348	1.39104	0.805314	-3.7621	3.0454
	4	1	2	-0.223222	2.29327	0.925628	-5.83465	5.38821
		2	1	0.223222	2.29327	0.925628	-5.38821	5.83465
Based on estimated marginal means
a. Adjustment for multiple comparisons: Bonferroni.
Multivariate Tests
Momento		Value	F	Hypothesis df	Error df	Sig.	Partial Eta Squared
1	Pillai's trace	0.885884	5.822a	4	3	0.0897754	0.885884
	Wilks' lambda	0.114116	5.822a	4	3	0.0897754	0.885884
	Hotelling's trace	7.76301	5.822a	4	3	0.0897754	0.885884
	Roy's largest root	7.76301	5.822a	4	3	0.0897754	0.885884
2	Pillai's trace	0.609519	1.171a	4	3	0.467095	0.609519
	Wilks' lambda	0.390481	1.171a	4	3	0.467095	0.609519
	Hotelling's trace	1.56094	1.171a	4	3	0.467095	0.609519
	Roy's largest root	1.56094	1.171a	4	3	0.467095	0.609519
3	Pillai's trace	0.773693	2.564a	4	3	0.2326	0.773693
	Wilks' lambda	0.226307	2.564a	4	3	0.2326	0.773693
	Hotelling's trace	3.41877	2.564a	4	3	0.2326	0.773693
	Roy's largest root	3.41877	2.564a	4	3	0.2326	0.773693
4	Pillai's trace	0.516307	.801a	4	3	0.596927	0.516307
	Wilks' lambda	0.483693	.801a	4	3	0.596927	0.516307
	Hotelling's trace	1.06743	.801a	4	3	0.596927	0.516307
	Roy's largest root	1.06743	.801a	4	3	0.596927	0.516307
Each F tests the multivariate simple effects of Vinicial within each level combination of the other effects shown. These tests are based on the linearly independent pairwise comparisons among the estimated marginal means.
a. Exact statistic
Univariate Tests
Measure			Sum of Squares	df	Mean Square	F	Sig.	Partial Eta Squared
xbola	1	Contrast	65.5923	1	65.5923	0.734563	0.424312	0.109074
		Error	535.766	6	89.2944
	2	Contrast	4.68901	1	4.68901	0.493362	0.50875	0.0759795
		Error	57.0251	6	9.50419
	3	Contrast	4.05333	1	4.05333	2.3866	0.173332	0.284573
		Error	10.1902	6	1.69837
	4	Contrast	3.36708	1	3.36708	0.318562	0.592929	0.0504169
		Error	63.4177	6	10.5696
eax	1	Contrast	2.40191	1	2.40191	0.304752	0.60086	0.0483369
		Error	47.2892	6	7.88154
	2	Contrast	3.023	1	3.023	2.146	0.193287	0.263443
		Error	8.45198	6	1.40866
	3	Contrast	15.7274	1	15.7274	1.40375	0.280894	0.1896
		Error	67.2228	6	11.2038
	4	Contrast	10.0056	1	10.0056	3.10292	0.128626	0.340871
		Error	19.3474	6	3.22457
DMA	1	Contrast	46.8523	1	46.8523	2.54276	0.161911	0.297651
		Error	110.555	6	18.4258
	2	Contrast	1.04599	1	1.04599	1.55239	0.259226	0.20555
		Error	4.04274	6	0.673789
	3	Contrast	31.5966	1	31.5966	2.31582	0.178886	0.278484
		Error	81.8627	6	13.6438
	4	Contrast	3.03743	1	3.03743	0.953044	0.366648	0.137069
		Error	19.1225	6	3.18708
BMA	1	Contrast	8.1467	1	8.1467	0.170508	0.694011	0.0276328
		Error	286.673	6	47.7789
	2	Contrast	3.44152	1	3.44152	1.42846	0.277109	0.192296
		Error	14.4555	6	2.40925
	3	Contrast	0.240775	1	0.240775	0.0663639	0.805314	0.0109396
		Error	21.7686	6	3.6281
	4	Contrast	0.0934276	1	0.0934276	0.00947467	0.925628	0.00157662
		Error	59.1647	6	9.86078
Each F tests the simple effects of Vinicial within each level combination of the other effects shown. These tests are based on the linearly independent pairwise comparisons among the estimated marginal means.
4. Vinicial * Momento
Estimates
Measure			Mean	Std. Error	95% Confidence Interval
					Lower Bound	Upper Bound
xbola	1	1	-51.363	5.45571	-64.7127	-38.0134
		2	-47.9182	1.77991	-52.2735	-43.5629
		3	-46.0585	0.752412	-47.8996	-44.2174
		4	-47.3787	1.87702	-51.9716	-42.7858
	2	1	-45.4484	4.22598	-55.789	-35.1078
		2	-46.3368	1.37871	-49.7104	-42.9632
		3	-47.5288	0.582816	-48.9549	-46.1027
		4	-48.7188	1.45393	-52.2764	-45.1611
eax	1	1	7.7147	1.62086	3.74861	11.6808
		2	3.91659	0.685241	2.23987	5.59331
		3	4.40066	1.93251	-0.328024	9.12935
		4	3.53194	1.03675	0.9951	6.06879
	2	1	8.84653	1.25551	5.7744	11.9187
		2	5.18634	0.530785	3.88756	6.48513
		3	7.29685	1.49692	3.63403	10.9597
		4	5.84199	0.803066	3.87696	7.80702
DMA	1	1	5.32308	2.47829	-0.741089	11.3872
		2	5.60107	0.473916	4.44144	6.7607
		3	4.49367	2.13259	-0.724586	9.71192
		4	4.15066	1.03071	1.62861	6.67271
	2	1	10.3219	1.91968	5.62459	15.0191
		2	6.34797	0.367094	5.44973	7.24622
		3	8.59873	1.6519	4.55668	12.6408
		4	5.42344	0.798383	3.46987	7.37701
BMA	1	1	8.30378	3.99078	-1.4613	18.0689
		2	4.78722	0.896149	2.59443	6.98002
		3	5.41614	1.09971	2.72524	8.10704
		4	5.50893	1.81299	1.0727	9.94515
	2	1	10.3882	3.09124	2.82422	17.9522
		2	6.14202	0.694154	4.44349	7.84056
		3	5.05779	0.851833	2.97343	7.14215
		4	5.73215	1.40433	2.29587	9.16843
Pairwise Comparisons
Measure				Mean Difference (I-J)	Std. Error	Sig.b	95% Confidence Interval for Differenceb
							Lower Bound	Upper Bound
xbola	1	1	2	-3.44482	4.30346	1	-20.0691	13.1794
			3	-5.3045	5.5785	1	-26.8542	16.2452
			4	-3.98433	5.27648	1	-24.3673	16.3987
		2	1	3.44482	4.30346	1	-13.1794	20.0691
			3	-1.85967	1.63176	1	-8.16313	4.44378
			4	-0.539506	1.73308	1	-7.23437	6.15536
		3	1	5.3045	5.5785	1	-16.2452	26.8542
			2	1.85967	1.63176	1	-4.44378	8.16313
			4	1.32017	2.0403	1	-6.5615	9.20183
		4	1	3.98433	5.27648	1	-16.3987	24.3673
			2	0.539506	1.73308	1	-6.15536	7.23437
			3	-1.32017	2.0403	1	-9.20183	6.5615
	2	1	2	0.888389	3.33345	1	-11.9887	13.7655
			3	2.08041	4.32109	1	-14.6119	18.7727
			4	3.27034	4.08714	1	-12.5183	19.0589
		2	1	-0.888389	3.33345	1	-13.7655	11.9887
			3	1.19202	1.26395	1	-3.69062	6.07465
			4	2.38195	1.34244	0.758164	-2.80387	7.56777
		3	1	-2.08041	4.32109	1	-18.7727	14.6119
			2	-1.19202	1.26395	1	-6.07465	3.69062
			4	1.18994	1.58041	1	-4.91518	7.29505
		4	1	-3.27034	4.08714	1	-19.0589	12.5183
			2	-2.38195	1.34244	0.758164	-7.56777	2.80387
			3	-1.18994	1.58041	1	-7.29505	4.91518
eax	1	1	2	3.79811	1.13843	0.0941041	-0.599627	8.19585
			3	3.31404	2.63043	1	-6.84728	13.4754
			4	4.18276	1.41188	0.151196	-1.2713	9.63682
		2	1	-3.79811	1.13843	0.0941041	-8.19585	0.599627
			3	-0.48407	2.18474	1	-8.9237	7.95556
			4	0.384648	0.789178	1	-2.66394	3.43324
		3	1	-3.31404	2.63043	1	-13.4754	6.84728
			2	0.48407	2.18474	1	-7.95556	8.9237
			4	0.868718	1.72781	1	-5.80578	7.54322
		4	1	-4.18276	1.41188	0.151196	-9.63682	1.2713
			2	-0.384648	0.789178	1	-3.43324	2.66394
			3	-0.868718	1.72781	1	-7.54322	5.80578
	2	1	2	3.660*	0.881823	0.0360383	0.25371	7.06666
			3	1.54967	2.03752	1	-6.32125	9.4206
			4	3.00454	1.09363	0.200467	-1.22016	7.22924
		2	1	-3.660*	0.881823	0.0360383	-7.06666	-0.25371
			3	-2.11051	1.69229	1	-8.64782	4.4268
			4	-0.655648	0.611295	1	-3.01707	1.70578
		3	1	-1.54967	2.03752	1	-9.4206	6.32125
			2	2.11051	1.69229	1	-4.4268	8.64782
			4	1.45487	1.33835	1	-3.71518	6.62491
		4	1	-3.00454	1.09363	0.200467	-7.22924	1.22016
			2	0.655648	0.611295	1	-1.70578	3.01707
			3	-1.45487	1.33835	1	-6.62491	3.71518
DMA	1	1	2	-0.277997	2.4837	1	-9.87249	9.3165
			3	0.829407	2.807	1	-10.014	11.6728
			4	1.17241	2.4245	1	-8.19342	10.5382
		2	1	0.277997	2.4837	1	-9.3165	9.87249
			3	1.1074	2.16954	1	-7.27351	9.48832
			4	1.45041	0.71807	0.539499	-1.32349	4.22431
		3	1	-0.829407	2.807	1	-11.6728	10.014
			2	-1.1074	2.16954	1	-9.48832	7.27351
			4	0.343006	2.16116	1	-8.00552	8.69153
		4	1	-1.17241	2.4245	1	-10.5382	8.19342
			2	-1.45041	0.71807	0.539499	-4.22431	1.32349
			3	-0.343006	2.16116	1	-8.69153	8.00552
	2	1	2	3.97389	1.92386	0.506412	-3.45797	11.4058
			3	1.72314	2.17429	1	-6.67613	10.1224
			4	4.89843	1.87801	0.24127	-2.35631	12.1532
		2	1	-3.97389	1.92386	0.506412	-11.4058	3.45797
			3	-2.25075	1.68052	1	-8.74258	4.24107
			4	0.924533	0.556215	0.885227	-1.22412	3.07319
		3	1	-1.72314	2.17429	1	-10.1224	6.67613
			2	2.25075	1.68052	1	-4.24107	8.74258
			4	3.17529	1.67402	0.639853	-3.29145	9.64203
		4	1	-4.89843	1.87801	0.24127	-12.1532	2.35631
			2	-0.924533	0.556215	0.885227	-3.07319	1.22412
			3	-3.17529	1.67402	0.639853	-9.64203	3.29145
BMA	1	1	2	3.51656	3.59947	1	-10.3882	17.4213
			3	2.88764	3.15549	1	-9.30198	15.0773
			4	2.79485	4.00183	1	-12.6642	18.2539
		2	1	-3.51656	3.59947	1	-17.4213	10.3882
			3	-0.628916	1.33274	1	-5.7773	4.51946
			4	-0.721703	1.34818	1	-5.92971	4.4863
		3	1	-2.88764	3.15549	1	-15.0773	9.30198
			2	0.628916	1.33274	1	-4.51946	5.7773
			4	-0.0927868	1.89176	1	-7.40062	7.21505
		4	1	-2.79485	4.00183	1	-18.2539	12.6642
			2	0.721703	1.34818	1	-4.4863	5.92971
			3	0.0927868	1.89176	1	-7.21505	7.40062
	2	1	2	4.2462	2.78814	1	-6.52436	15.0168
			3	5.33043	2.44423	0.431878	-4.1116	14.7725
			4	4.65607	3.09981	1	-7.31845	16.6306
		2	1	-4.2462	2.78814	1	-15.0168	6.52436
			3	1.08423	1.03234	1	-2.90369	5.07215
			4	0.409872	1.0443	1	-3.62423	4.44398
		3	1	-5.33043	2.44423	0.431878	-14.7725	4.1116
			2	-1.08423	1.03234	1	-5.07215	2.90369
			4	-0.674357	1.46535	1	-6.33498	4.98627
		4	1	-4.65607	3.09981	1	-16.6306	7.31845
			2	-0.409872	1.0443	1	-4.44398	3.62423
			3	0.674357	1.46535	1	-4.98627	6.33498
Based on estimated marginal means
*. The mean difference is significant at the .05 level.
b. Adjustment for multiple comparisons: Bonferroni.
Multivariate Tests
Vinicial		Value	F	Hypothesis df	Error df	Sig.	Partial Eta Squared
1	Pillai's trace	0.986998	12.652a	6	1	0.21195	0.986998
	Wilks' lambda	0.0130015	12.652a	6	1	0.21195	0.986998
	Hotelling's trace	75.9139	12.652a	6	1	0.21195	0.986998
	Roy's largest root	75.9139	12.652a	6	1	0.21195	0.986998
2	Pillai's trace	0.962744	4.307a	6	1	0.353021	0.962744
	Wilks' lambda	0.037256	4.307a	6	1	0.353021	0.962744
	Hotelling's trace	25.8413	4.307a	6	1	0.353021	0.962744
	Roy's largest root	25.8413	4.307a	6	1	0.353021	0.962744
Each F tests the multivariate simple effects of Momento within each level combination of the other effects shown. These tests are based on the linearly independent pairwise comparisons among the estimated marginal means.
a. Exact statistic
Profile Plots
xbola
eax
DMA
BMA
