# Supplementary material for: The effect of enhanced variability after performance stabilization through constant practice
Source: PeerJ. 2022 Sep 16;10:e13733. doi: 10.7717/peerj.13733 (PMC9484454; doi:10.7717/peerj.13733)
Supplement: Supplemental Information 4 [file peerj-10-13733-s004.zip › Resultados/Grupo2_vinicialaltavsbaja.xlsm]

## Sheet: Sheet1
GET
FILE='G:\RESULTADOS ESTUDIO\ANÁLISIS 27JUL\BASES DE DATOS\base de datos - GRUPO 2.sav'.
DATASET NAME DataSet3 WINDOW=FRONT.
DATASET CLOSE DataSet2.
DATASET ACTIVATE DataSet3.
DATASET ACTIVATE DataSet3.
GLM Pre_MXbola2_3 Post_MXbola2_3 Retest1_MXbola2_3 Retest2_MXbola2_3 Pre_MEAX2_3 Post_MEAX2_3
Retest1_MEAX2_3 Retest2_MEAX2_3 Pre_MDMA2_3 Post_MDMA2_3 Retest1_MDMA2_3 Retest2_MDMA2_3
Pre_MBMA2_3 Post_MBMA2_3 Retest1_MBMA2_3 Retest2_MBMA2_3 BY Vinicial
/WSFACTOR=Momento 4 Polynomial
/MEASURE=xbola eax DMA BMA
/METHOD=SSTYPE(3)
/POSTHOC=Vinicial(BONFERRONI)
/PLOT=PROFILE(Momento*Vinicial) TYPE=LINE ERRORBAR=NO MEANREFERENCE=NO YAXIS=AUTO
/EMMEANS=TABLES(Vinicial) COMPARE ADJ(BONFERRONI)
/EMMEANS=TABLES(Momento) COMPARE ADJ(BONFERRONI)
/EMMEANS=TABLES(Vinicial*Momento)COMPARE (Vinicial)ADJ(BONFERRONI)
/EMMEANS=TABLES(Vinicial*Momento)COMPARE (Momento)ADJ(BONFERRONI)
/PRINT=DESCRIPTIVE ETASQ
/CRITERIA=ALPHA(.05)
/WSDESIGN=Momento
/DESIGN=Vinicial.
General Linear Model
Notes
Output Created		10-SEP-2020 16:29:05
Comments
Input	Data	G:\RESULTADOS ESTUDIO\ANÁLISIS 27JUL\BASES DE DATOS\base de datos - GRUPO 2.sav
	Active Dataset	DataSet3
	Filter	<none>
	Weight	<none>
	Split File	<none>
	N of Rows in Working Data File	11
Missing Value Handling	Definition of Missing	User-defined missing values are treated as missing.
	Cases Used	Statistics are based on all cases with valid data for all variables in the model.
Syntax		GLM Pre_MXbola2_3 Post_MXbola2_3 Retest1_MXbola2_3 Retest2_MXbola2_3 Pre_MEAX2_3 Post_MEAX2_3 Retest1_MEAX2_3 Retest2_MEAX2_3 Pre_MDMA2_3 Post_MDMA2_3 Retest1_MDMA2_3 Retest2_MDMA2_3 Pre_MBMA2_3 Post_MBMA2_3 Retest1_MBMA2_3 Retest2_MBMA2_3 BY Vinicial /WSFACTOR=Momento 4 Polynomial /MEASURE=xbola eax DMA BMA /METHOD=SSTYPE(3) /POSTHOC=Vinicial(BONFERRONI) /PLOT=PROFILE(Momento*Vinicial) TYPE=LINE…
Resources	Processor Time	00:00:00.95
	Elapsed Time	00:00:00.86
Warnings
Post hoc tests are not performed for Vinicial because there are fewer than three groups.
Within-Subjects Factors
Measure		Dependent Variable
xbola	1	Pre_MXbola2_3
	2	Post_MXbola2_3
	3	Retest1_MXbola2_3
	4	Retest2_MXbola2_3
eax	1	Pre_MEAX2_3
	2	Post_MEAX2_3
	3	Retest1_MEAX2_3
	4	Retest2_MEAX2_3
DMA	1	Pre_MDMA2_3
	2	Post_MDMA2_3
	3	Retest1_MDMA2_3
	4	Retest2_MDMA2_3
BMA	1	Pre_MBMA2_3
	2	Post_MBMA2_3
	3	Retest1_MBMA2_3
	4	Retest2_MBMA2_3
Between-Subjects Factors
		N
Vinicial	1	5
	2	6
Descriptive Statistics
Vinicial		Mean	Std. Deviation	N
Pre_MXbola2_3	1	-48.9946	5.09427	5
	2	-46.4385	11.2969	6
	Total	-47.6003	8.71622	11
Post_MXbola2_3	1	-46.8778	4.4667	5
	2	-50.5601	4.01316	6
	Total	-48.8863	4.44199	11
Retest1_MXbola2_3	1	-48.9463	0.526414	5
	2	-50.0042	2.86319	6
	Total	-49.5233	2.12486	11
Retest2_MXbola2_3	1	-47.057	3.987	5
	2	-48.4245	5.00701	6
	Total	-47.8029	4.40495	11
Pre_MEAX2_3	1	6.19998	2.42827	5
	2	9.30736	1.86399	6
	Total	7.89492	2.59407	11
Post_MEAX2_3	1	4.43485	0.849997	5
	2	5.47077	1.1118	6
	Total	4.9999	1.09532	11
Retest1_MEAX2_3	1	5.09384	1.59945	5
	2	5.85318	1.5783	6
	Total	5.50803	1.55758	11
Retest2_MEAX2_3	1	4.84427	1.20473	5
	2	5.10045	1.63742	6
	Total	4.98401	1.39249	11
Pre_MDMA2_3	1	5.95681	1.70819	5
	2	10.9194	10.1153	6
	Total	8.66366	7.68396	11
Post_MDMA2_3	1	5.58254	0.719832	5
	2	5.96325	2.24974	6
	Total	5.7902	1.66657	11
Retest1_MDMA2_3	1	4.64605	0.472647	5
	2	5.03496	0.933894	6
	Total	4.85819	0.752787	11
Retest2_MDMA2_3	1	5.06884	0.540415	5
	2	4.29944	0.864917	6
	Total	4.64917	0.807657	11
Pre_MBMA2_3	1	7.11854	2.38435	5
	2	10.5936	11.3193	6
	Total	9.01403	8.34453	11
Post_MBMA2_3	1	6.28515	1.37842	5
	2	5.24088	1.03461	6
	Total	5.71555	1.262	11
Retest1_MBMA2_3	1	5.0215	1.2128	5
	2	5.44543	2.17502	6
	Total	5.25273	1.73284	11
Retest2_MBMA2_3	1	5.01775	0.929973	5
	2	3.09262	1.86787	6
	Total	3.96768	1.76101	11
Multivariate Testsa
Effect			Value	F	Hypothesis df	Error df	Sig.	Partial Eta Squared
Between Subjects	Intercept	Pillai's Trace	0.998524	1014.881b	4	6	1.28435e-08	0.998524
		Wilks' Lambda	0.00147583	1014.881b	4	6	1.28435e-08	0.998524
		Hotelling's Trace	676.587	1014.881b	4	6	1.28435e-08	0.998524
		Roy's Largest Root	676.587	1014.881b	4	6	1.28435e-08	0.998524
	Vinicial	Pillai's Trace	0.590655	2.164b	4	6	0.190133	0.590655
		Wilks' Lambda	0.409345	2.164b	4	6	0.190133	0.590655
		Hotelling's Trace	1.44293	2.164b	4	6	0.190133	0.590655
		Roy's Largest Root	1.44293	2.164b	4	6	0.190133	0.590655
Within Subjects	Momento	Pillai's Trace	.c
		Wilks' Lambda	.c
		Hotelling's Trace	.c
		Roy's Largest Root	.c
	Momento * Vinicial	Pillai's Trace	.c
		Wilks' Lambda	.c
		Hotelling's Trace	.c
		Roy's Largest Root	.c
a. Design: Intercept + Vinicial Within Subjects Design: Momento
b. Exact statistic
c. Cannot produce multivariate test statistics because of insufficient residual degrees of freedom.
Mauchly's Test of Sphericitya
Within Subjects Effect		Mauchly's W	Approx. Chi-Square	df	Sig.	Epsilonb
						Greenhouse-Geisser	Huynh-Feldt	Lower-bound
Momento	xbola	0.217145	11.7933	5	0.0391757	0.511943	0.665138	0.333333
	eax	0.819171	1.5403	5	0.909054	0.889832	1	0.333333
	DMA	0.00892681	36.4388	5	1.02502e-06	0.365099	0.423725	0.333333
	BMA	0.019667	30.3392	5	1.55054e-05	0.378477	0.444598	0.333333
Tests the null hypothesis that the error covariance matrix of the orthonormalized transformed dependent variables is proportional to an identity matrix.
a. Design: Intercept + Vinicial Within Subjects Design: Momento
b. May be used to adjust the degrees of freedom for the averaged tests of significance. Corrected tests are displayed in the Tests of Within-Subjects Effects table.
Tests of Within-Subjects Effects
Multivariatea,b
Within Subjects Effect		Value	F	Hypothesis df	Error df	Sig.	Partial Eta Squared
Momento	Pillai's Trace	0.802217	2.37258	12	78	0.0115884	0.267406
	Wilks' Lambda	0.28078	3.27566	12	63.7895	0.00100764	0.34518
	Hotelling's Trace	2.27339	4.29418	12	68	4.90174e-05	0.431106
	Roy's Largest Root	2.14412	13.937c	4	26	3.36223e-06	0.681946
Momento * Vinicial	Pillai's Trace	0.392947	0.97971	12	78	0.475467	0.130982
	Wilks' Lambda	0.629329	1.01685	12	63.7895	0.444636	0.143043
	Hotelling's Trace	0.554076	1.04659	12	68	0.418251	0.155899
	Roy's Largest Root	0.485114	3.153c	4	26	0.0306895	0.326651
a. Design: Intercept + Vinicial Within Subjects Design: Momento
b. Tests are based on averaged variables.
c. The statistic is an upper bound on F that yields a lower bound on the significance level.
Univariate Tests
Source			Type III Sum of Squares	df	Mean Square	F	Sig.	Partial Eta Squared
Momento	xbola	Sphericity Assumed	23.5525	3	7.85083	0.243436	0.865246	0.0263361
		Greenhouse-Geisser	23.5525	1.53583	15.3354	0.243436	0.729706	0.0263361
		Huynh-Feldt	23.5525	1.99541	11.8033	0.243436	0.78599	0.0263361
		Lower-bound	23.5525	1	23.5525	0.243436	0.633551	0.0263361
	eax	Sphericity Assumed	58.0972	3	19.3657	11.9631	3.6398e-05	0.570675
		Greenhouse-Geisser	58.0972	2.6695	21.7633	11.9631	8.58626e-05	0.570675
		Huynh-Feldt	58.0972	3	19.3657	11.9631	3.6398e-05	0.570675
		Lower-bound	58.0972	1	58.0972	11.9631	0.00717464	0.570675
	DMA	Sphericity Assumed	98.7743	3	32.9248	2.03694	0.132357	0.184556
		Greenhouse-Geisser	98.7743	1.0953	90.1805	2.03694	0.185087	0.184556
		Huynh-Feldt	98.7743	1.27117	77.7032	2.03694	0.180534	0.184556
		Lower-bound	98.7743	1	98.7743	2.03694	0.187279	0.184556
	BMA	Sphericity Assumed	137.248	3	45.7493	2.17374	0.114277	0.19454
		Greenhouse-Geisser	137.248	1.13543	120.878	2.17374	0.170516	0.19454
		Huynh-Feldt	137.248	1.3338	102.9	2.17374	0.164251	0.19454
		Lower-bound	137.248	1	137.248	2.17374	0.174483	0.19454
Momento * Vinicial	xbola	Sphericity Assumed	54.3513	3	18.1171	0.561768	0.644864	0.0587515
		Greenhouse-Geisser	54.3513	1.53583	35.3889	0.561768	0.538442	0.0587515
		Huynh-Feldt	54.3513	1.99541	27.2381	0.561768	0.579518	0.0587515
		Lower-bound	54.3513	1	54.3513	0.561768	0.472684	0.0587515
	eax	Sphericity Assumed	12.8667	3	4.28891	2.64946	0.0690453	0.227432
		Greenhouse-Geisser	12.8667	2.6695	4.81991	2.64946	0.0774815	0.227432
		Huynh-Feldt	12.8667	3	4.28891	2.64946	0.0690453	0.227432
		Lower-bound	12.8667	1	12.8667	2.64946	0.138027	0.227432
	DMA	Sphericity Assumed	52.7945	3	17.5982	1.08874	0.370694	0.107916
		Greenhouse-Geisser	52.7945	1.0953	48.2011	1.08874	0.329215	0.107916
		Huynh-Feldt	52.7945	1.27117	41.5321	1.08874	0.337302	0.107916
		Lower-bound	52.7945	1	52.7945	1.08874	0.323967	0.107916
	BMA	Sphericity Assumed	45.9174	3	15.3058	0.727242	0.54465	0.0747635
		Greenhouse-Geisser	45.9174	1.13543	40.4406	0.727242	0.430746	0.0747635
		Huynh-Feldt	45.9174	1.3338	34.4262	0.727242	0.449568	0.0747635
		Lower-bound	45.9174	1	45.9174	0.727242	0.415896	0.0747635
Error(Momento)	xbola	Sphericity Assumed	870.753	27	32.2501
		Greenhouse-Geisser	870.753	13.8225	62.9956
		Huynh-Feldt	870.753	17.9587	48.4864
		Lower-bound	870.753	9	96.7504
	eax	Sphericity Assumed	43.7071	27	1.61878
		Greenhouse-Geisser	43.7071	24.0255	1.8192
		Huynh-Feldt	43.7071	27	1.61878
		Lower-bound	43.7071	9	4.85635
	DMA	Sphericity Assumed	436.424	27	16.1639
		Greenhouse-Geisser	436.424	9.85766	44.2726
		Huynh-Feldt	436.424	11.4406	38.1471
		Lower-bound	436.424	9	48.4916
	BMA	Sphericity Assumed	568.252	27	21.0464
		Greenhouse-Geisser	568.252	10.2189	55.6081
		Huynh-Feldt	568.252	12.0042	47.3379
		Lower-bound	568.252	9	63.1391
Tests of Within-Subjects Contrasts
Source			Type III Sum of Squares	df	Mean Square	F	Sig.	Partial Eta Squared
Momento	xbola	Linear	0.374859	1	0.374859	0.00549711	0.942519	0.000610418
		Quadratic	20.4294	1	20.4294	1.27977	0.287185	0.124494
		Cubic	2.74828	1	2.74828	0.218202	0.651516	0.0236708
	eax	Linear	33.3835	1	33.3835	22.7502	0.00101577	0.716537
		Quadratic	14.4236	1	14.4236	6.64509	0.0298036	0.42474
		Cubic	10.2901	1	10.2901	8.44563	0.0174204	0.484112
	DMA	Linear	81.1089	1	81.1089	3.57006	0.091415	0.284013
		Quadratic	17.166	1	17.166	0.8974	0.368219	0.0906703
		Cubic	0.499336	1	0.499336	0.0751588	0.790157	0.00828181
	BMA	Linear	121.621	1	121.621	3.74785	0.0848607	0.293999
		Quadratic	9.99918	1	9.99918	0.431388	0.527745	0.0457396
		Cubic	5.62826	1	5.62826	0.749504	0.409118	0.0768761
Momento * Vinicial	xbola	Linear	11.4078	1	11.4078	0.16729	0.692094	0.0182486
		Quadratic	23.9669	1	23.9669	1.50137	0.251558	0.142969
		Cubic	18.9766	1	18.9766	1.50666	0.250786	0.1434
	eax	Linear	10.6325	1	10.6325	7.24588	0.0247229	0.446013
		Quadratic	1.67698	1	1.67698	0.7726	0.402272	0.0790578
		Cubic	0.557205	1	0.557205	0.457329	0.515875	0.0483571
	DMA	Linear	40.2842	1	40.2842	1.77314	0.215734	0.164589
		Quadratic	7.99138	1	7.99138	0.41777	0.534185	0.0443598
		Cubic	4.51889	1	4.51889	0.680172	0.430842	0.0702645
	BMA	Linear	29.5969	1	29.5969	0.912055	0.364516	0.0920147
		Quadratic	3.2114	1	3.2114	0.138547	0.718343	0.0151608
		Cubic	13.1092	1	13.1092	1.74573	0.219018	0.162458
Error(Momento)	xbola	Linear	613.727	9	68.1919
		Quadratic	143.67	9	15.9633
		Cubic	113.356	9	12.5951
	eax	Linear	13.2065	9	1.46739
		Quadratic	19.5351	9	2.17057
		Cubic	10.9655	9	1.21839
	DMA	Linear	204.473	9	22.7192
		Quadratic	172.158	9	19.1287
		Cubic	59.7937	9	6.64374
	BMA	Linear	292.057	9	32.4507
		Quadratic	208.612	9	23.1791
		Cubic	67.5838	9	7.50931
Tests of Between-Subjects Effects
Transformed Variable:	Average
Source		Type III Sum of Squares	df	Mean Square	F	Sig.	Partial Eta Squared
Intercept	xbola	102275	1	102275	3506.33	5.62965e-13	0.99744
	eax	1461.9	1	1461.9	272.852	4.87003e-08	0.968068
	DMA	1536.49	1	1536.49	111.173	2.29875e-06	0.925108
	BMA	1558.85	1	1558.85	88.5053	5.93378e-06	0.907697
Vinicial	xbola	8.60025	1	8.60025	0.294844	0.60032	0.0317213
	eax	18.1454	1	18.1454	3.38668	0.0988653	0.273413
	DMA	16.7926	1	16.7926	1.21504	0.298939	0.118946
	BMA	0.589181	1	0.589181	0.0334513	0.858933	0.00370304
Error	xbola	262.519	9	29.1688
	eax	48.2209	9	5.35788
	DMA	124.386	9	13.8207
	BMA	158.518	9	17.6131
Estimated Marginal Means
1. Vinicial
Estimates
Measure		Mean	Std. Error	95% Confidence Interval
				Lower Bound	Upper Bound
xbola	1	-47.9689	1.20766	-50.7008	-45.237
	2	-48.8568	1.10244	-51.3507	-46.3629
eax	1	5.14324	0.517585	3.97238	6.3141
	2	6.43294	0.472488	5.3641	7.50178
DMA	1	5.31356	0.831285	3.43306	7.19406
	2	6.55426	0.758856	4.8376	8.27091
BMA	1	5.86074	0.938432	3.73785	7.98362
	2	6.09313	0.856668	4.15521	8.03105
Pairwise Comparisons
Measure			Mean Difference (I-J)	Std. Error	Sig.a	95% Confidence Interval for Differencea
						Lower Bound	Upper Bound
xbola	1	2	0.887894	1.63518	0.60032	-2.81113	4.58692
	2	1	-0.887894	1.63518	0.60032	-4.58692	2.81113
eax	1	2	-1.2897	0.700813	0.0988653	-2.87505	0.295647
	2	1	1.2897	0.700813	0.0988653	-0.295647	2.87505
DMA	1	2	-1.2407	1.12557	0.298939	-3.7869	1.30551
	2	1	1.2407	1.12557	0.298939	-1.30551	3.7869
BMA	1	2	-0.232397	1.27064	0.858933	-3.10679	2.642
	2	1	0.232397	1.27064	0.858933	-2.642	3.10679
Based on estimated marginal means
a. Adjustment for multiple comparisons: Bonferroni.
Multivariate Tests
	Value	F	Hypothesis df	Error df	Sig.	Partial Eta Squared
Pillai's trace	0.590655	2.164a	4	6	0.190133	0.590655
Wilks' lambda	0.409345	2.164a	4	6	0.190133	0.590655
Hotelling's trace	1.44293	2.164a	4	6	0.190133	0.590655
Roy's largest root	1.44293	2.164a	4	6	0.190133	0.590655
Each F tests the multivariate effect of Vinicial. These tests are based on the linearly independent pairwise comparisons among the estimated marginal means.
a. Exact statistic
Univariate Tests
Measure		Sum of Squares	df	Mean Square	F	Sig.	Partial Eta Squared
xbola	Contrast	2.15006	1	2.15006	0.294844	0.60032	0.0317213
	Error	65.6297	9	7.29219
eax	Contrast	4.53636	1	4.53636	3.38668	0.0988653	0.273413
	Error	12.0552	9	1.33947
DMA	Contrast	4.19816	1	4.19816	1.21504	0.298939	0.118946
	Error	31.0966	9	3.45518
BMA	Contrast	0.147295	1	0.147295	0.0334513	0.858933	0.00370304
	Error	39.6295	9	4.40328
The F tests the effect of Vinicial. This test is based on the linearly independent pairwise comparisons among the estimated marginal means.
2. Momento
Estimates
Measure		Mean	Std. Error	95% Confidence Interval
				Lower Bound	Upper Bound
xbola	1	-47.7165	2.7489	-53.935	-41.4981
	2	-48.719	1.2779	-51.6098	-45.8282
	3	-49.4753	0.654808	-50.9565	-47.994
	4	-47.7408	1.38721	-50.8788	-44.6027
eax	1	7.75367	0.645885	6.29258	9.21476
	2	4.95281	0.303948	4.26524	5.64039
	3	5.47351	0.480711	4.38607	6.56095
	4	4.97236	0.442346	3.97171	5.97302
DMA	1	8.43809	2.30859	3.2157	13.6605
	2	5.77289	0.528076	4.5783	6.96749
	3	4.84051	0.231337	4.31719	5.36383
	4	4.68414	0.223596	4.17833	5.18995
BMA	1	8.85607	2.59935	2.97593	14.7362
	2	5.76301	0.36321	4.94138	6.58465
	3	5.23346	0.548489	3.9927	6.47423
	4	4.05518	0.461423	3.01137	5.099
Pairwise Comparisons
Measure			Mean Difference (I-J)	Std. Error	Sig.b	95% Confidence Interval for Differenceb
						Lower Bound	Upper Bound
xbola	1	2	1.00243	2.46213	1	-7.28068	9.28554
		3	1.75873	3.10924	1	-8.70138	12.2188
		4	0.0242336	3.49763	1	-11.7425	11.791
	2	1	-1.00243	2.46213	1	-9.28554	7.28068
		3	0.756299	1.60548	1	-4.64487	6.15747
		4	-0.978196	1.64969	1	-6.52809	4.57169
	3	1	-1.75873	3.10924	1	-12.2188	8.70138
		2	-0.756299	1.60548	1	-6.15747	4.64487
		4	-1.7345	1.4877	1	-6.73942	3.27043
	4	1	-0.0242336	3.49763	1	-11.791	11.7425
		2	0.978196	1.64969	1	-4.57169	6.52809
		3	1.7345	1.4877	1	-3.27043	6.73942
eax	1	2	2.801*	0.592712	0.00648428	0.806854	4.79486
		3	2.280*	0.631354	0.0338744	0.156157	4.40417
		4	2.781*	0.483941	0.00166362	1.15323	4.40939
	2	1	-2.801*	0.592712	0.00648428	-4.79486	-0.806854
		3	-0.520697	0.508128	1	-2.23014	1.18875
		4	-0.0195473	0.547325	1	-1.86086	1.82176
	3	1	-2.280*	0.631354	0.0338744	-4.40417	-0.156157
		2	0.520697	0.508128	1	-1.18875	2.23014
		4	0.501149	0.488659	1	-1.1428	2.1451
	4	1	-2.781*	0.483941	0.00166362	-4.40939	-1.15323
		2	0.0195473	0.547325	1	-1.82176	1.86086
		3	-0.501149	0.488659	1	-2.1451	1.1428
DMA	1	2	2.6652	2.58253	1	-6.02297	11.3534
		3	3.59758	2.30622	0.919222	-4.16101	11.3562
		4	3.75395	2.23369	0.762842	-3.76065	11.2686
	2	1	-2.6652	2.58253	1	-11.3534	6.02297
		3	0.932388	0.627549	1	-1.17881	3.04359
		4	1.08876	0.521656	0.398961	-0.6662	2.84371
	3	1	-3.59758	2.30622	0.919222	-11.3562	4.16101
		2	-0.932388	0.627549	1	-3.04359	1.17881
		4	0.156369	0.369852	1	-1.08789	1.40063
	4	1	-3.75395	2.23369	0.762842	-11.2686	3.76065
		2	-1.08876	0.521656	0.398961	-2.84371	0.6662
		3	-0.156369	0.369852	1	-1.40063	1.08789
BMA	1	2	3.09306	2.82005	1	-6.39418	12.5803
		3	3.62261	2.66523	1	-5.34376	12.589
		4	4.80089	2.63313	0.609458	-4.0575	13.6593
	2	1	-3.09306	2.82005	1	-12.5803	6.39418
		3	0.52955	0.626596	1	-1.57845	2.63755
		4	1.70783	0.508981	0.0507051	-0.00448622	3.42015
	3	1	-3.62261	2.66523	1	-12.589	5.34376
		2	-0.52955	0.626596	1	-2.63755	1.57845
		4	1.17828	0.714011	0.799763	-1.2238	3.58036
	4	1	-4.80089	2.63313	0.609458	-13.6593	4.0575
		2	-1.70783	0.508981	0.0507051	-3.42015	0.00448622
		3	-1.17828	0.714011	0.799763	-3.58036	1.2238
Based on estimated marginal means
*. The mean difference is significant at the .05 level.
b. Adjustment for multiple comparisons: Bonferroni.
Multivariate Tests
	Value	F	Hypothesis df	Error df	Sig.	Partial Eta Squared
Pillai's trace	0.936812	1.647a	9	1	0.544101	0.936812
Wilks' lambda	0.0631878	1.647a	9	1	0.544101	0.936812
Hotelling's trace	14.8258	1.647a	9	1	0.544101	0.936812
Roy's largest root	14.8258	1.647a	9	1	0.544101	0.936812
Each F tests the multivariate effect of Momento. These tests are based on the linearly independent pairwise comparisons among the estimated marginal means.
a. Exact statistic
3. Vinicial * Momento
Estimates
Measure			Mean	Std. Error	95% Confidence Interval
					Lower Bound	Upper Bound
xbola	1	1	-48.9946	4.0604	-58.1798	-39.8093
		2	-46.8778	1.88758	-51.1478	-42.6078
		3	-48.9463	0.967216	-51.1343	-46.7583
		4	-47.057	2.04904	-51.6923	-42.4218
	2	1	-46.4385	3.70662	-54.8234	-38.0535
		2	-50.5601	1.72312	-54.4581	-46.6621
		3	-50.0042	0.882943	-52.0016	-48.0069
		4	-48.4245	1.87051	-52.6559	-44.1931
eax	1	1	6.19998	0.954035	4.04181	8.35816
		2	4.43485	0.448961	3.41923	5.45047
		3	5.09384	0.710057	3.48758	6.7001
		4	4.84427	0.653388	3.3662	6.32234
	2	1	9.30736	0.870911	7.33722	11.2775
		2	5.47077	0.409843	4.54364	6.3979
		3	5.85318	0.64819	4.38687	7.31948
		4	5.10045	0.596459	3.75117	6.44974
DMA	1	1	5.95681	3.41001	-1.75718	13.6708
		2	5.58254	0.78002	3.81802	7.34707
		3	4.64605	0.341707	3.87306	5.41905
		4	5.06884	0.330273	4.32171	5.81597
	2	1	10.9194	3.1129	3.87751	17.9612
		2	5.96325	0.712057	4.35246	7.57403
		3	5.03496	0.311934	4.32932	5.74061
		4	4.29944	0.301496	3.6174	4.98147
BMA	1	1	7.11854	3.83949	-1.567	15.8041
		2	6.28515	0.536496	5.07151	7.49879
		3	5.0215	0.810172	3.18876	6.85424
		4	5.01775	0.681567	3.47594	6.55956
	2	1	10.5936	3.50496	2.66483	18.5224
		2	5.24088	0.489752	4.13298	6.34878
		3	5.44543	0.739583	3.77238	7.11848
		4	3.09262	0.622183	1.68514	4.50009
Pairwise Comparisons
Measure				Mean Difference (I-J)	Std. Error	Sig.b	95% Confidence Interval for Differenceb
							Lower Bound	Upper Bound
xbola	1	1	2	-2.55612	5.4978	0.653021	-14.993	9.88077
		2	1	2.55612	5.4978	0.653021	-9.88077	14.993
	2	1	2	3.68229	2.55579	0.183521	-2.09932	9.4639
		2	1	-3.68229	2.55579	0.183521	-9.4639	2.09932
	3	1	2	1.05793	1.30962	0.440024	-1.90463	4.02049
		2	1	-1.05793	1.30962	0.440024	-4.02049	1.90463
	4	1	2	1.36748	2.77441	0.633893	-4.90868	7.64364
		2	1	-1.36748	2.77441	0.633893	-7.64364	4.90868
eax	1	1	2	-3.107*	1.29177	0.0395385	-6.02956	-0.18519
		2	1	3.107*	1.29177	0.0395385	0.18519	6.02956
	2	1	2	-1.03592	0.607896	0.122557	-2.41108	0.339234
		2	1	1.03592	0.607896	0.122557	-0.339234	2.41108
	3	1	2	-0.759332	0.961422	0.449951	-2.93422	1.41555
		2	1	0.759332	0.961422	0.449951	-1.41555	2.93422
	4	1	2	-0.25618	0.884692	0.778705	-2.25749	1.74513
		2	1	0.25618	0.884692	0.778705	-1.74513	2.25749
DMA	1	1	2	-4.96257	4.61718	0.31043	-15.4074	5.48221
		2	1	4.96257	4.61718	0.31043	-5.48221	15.4074
	2	1	2	-0.380703	1.05615	0.726816	-2.76988	2.00848
		2	1	0.380703	1.05615	0.726816	-2.00848	2.76988
	3	1	2	-0.388914	0.462674	0.422353	-1.43555	0.657727
		2	1	0.388914	0.462674	0.422353	-0.657727	1.43555
	4	1	2	0.769405	0.447191	0.119447	-0.242212	1.78102
		2	1	-0.769405	0.447191	0.119447	-1.78102	0.242212
BMA	1	1	2	-3.47506	5.1987	0.520621	-15.2353	8.28521
		2	1	3.47506	5.1987	0.520621	-8.28521	15.2353
	2	1	2	1.04427	0.72642	0.184404	-0.599006	2.68754
		2	1	-1.04427	0.72642	0.184404	-2.68754	0.599006
	3	1	2	-0.42393	1.09698	0.70814	-2.90547	2.05761
		2	1	0.42393	1.09698	0.70814	-2.05761	2.90547
	4	1	2	1.92514	0.922846	0.0666048	-0.162487	4.01276
		2	1	-1.92514	0.922846	0.0666048	-4.01276	0.162487
Based on estimated marginal means
*. The mean difference is significant at the .05 level.
b. Adjustment for multiple comparisons: Bonferroni.
Multivariate Tests
Momento		Value	F	Hypothesis df	Error df	Sig.	Partial Eta Squared
1	Pillai's trace	0.518587	1.616a	4	6	0.285151	0.518587
	Wilks' lambda	0.481413	1.616a	4	6	0.285151	0.518587
	Hotelling's trace	1.07722	1.616a	4	6	0.285151	0.518587
	Roy's largest root	1.07722	1.616a	4	6	0.285151	0.518587
2	Pillai's trace	0.734087	4.141a	4	6	0.0602111	0.734087
	Wilks' lambda	0.265913	4.141a	4	6	0.0602111	0.734087
	Hotelling's trace	2.76062	4.141a	4	6	0.0602111	0.734087
	Roy's largest root	2.76062	4.141a	4	6	0.0602111	0.734087
3	Pillai's trace	0.443979	1.198a	4	6	0.400858	0.443979
	Wilks' lambda	0.556021	1.198a	4	6	0.400858	0.443979
	Hotelling's trace	0.798493	1.198a	4	6	0.400858	0.443979
	Roy's largest root	0.798493	1.198a	4	6	0.400858	0.443979
4	Pillai's trace	0.597432	2.226a	4	6	0.182171	0.597432
	Wilks' lambda	0.402568	2.226a	4	6	0.182171	0.597432
	Hotelling's trace	1.48405	2.226a	4	6	0.182171	0.597432
	Roy's largest root	1.48405	2.226a	4	6	0.182171	0.597432
Each F tests the multivariate simple effects of Vinicial within each level combination of the other effects shown. These tests are based on the linearly independent pairwise comparisons among the estimated marginal means.
a. Exact statistic
Univariate Tests
Measure			Sum of Squares	df	Mean Square	F	Sig.	Partial Eta Squared
xbola	1	Contrast	17.8193	1	17.8193	0.216165	0.653021	0.023455
		Error	741.906	9	82.434
	2	Contrast	36.9798	1	36.9798	2.0758	0.183521	0.187417
		Error	160.333	9	17.8148
	3	Contrast	3.05242	1	3.05242	0.65257	0.440024	0.0676058
		Error	42.0978	9	4.67753
	4	Contrast	5.09998	1	5.09998	0.242939	0.633893	0.0262838
		Error	188.935	9	20.9928
eax	1	Contrast	26.3339	1	26.3339	5.78652	0.0395385	0.391338
		Error	40.9582	9	4.55091
	2	Contrast	2.92672	1	2.92672	2.90399	0.122557	0.243951
		Error	9.07045	9	1.00783
	3	Contrast	1.57251	1	1.57251	0.623786	0.449951	0.0648171
		Error	22.6881	9	2.5209
	4	Contrast	0.178986	1	0.178986	0.0838508	0.778705	0.00923075
		Error	19.2112	9	2.13458
DMA	1	Contrast	67.1649	1	67.1649	1.15521	0.31043	0.113755
		Error	523.268	9	58.1409
	2	Contrast	0.395277	1	0.395277	0.129933	0.726816	0.0142316
		Error	27.3794	9	3.04215
	3	Contrast	0.412511	1	0.412511	0.706573	0.422353	0.0727933
		Error	5.25437	9	0.583819
	4	Contrast	1.6145	1	1.6145	2.96022	0.119447	0.247505
		Error	4.9086	9	0.5454
BMA	1	Contrast	32.9347	1	32.9347	0.446824	0.520621	0.0472988
		Error	663.377	9	73.7085
	2	Contrast	2.97409	1	2.97409	2.06657	0.184404	0.18674
		Error	12.9523	9	1.43914
	3	Contrast	0.490135	1	0.490135	0.149345	0.70814	0.0163231
		Error	29.5371	9	3.2819
	4	Contrast	10.1077	1	10.1077	4.35175	0.0666048	0.325931
		Error	20.904	9	2.32267
Each F tests the simple effects of Vinicial within each level combination of the other effects shown. These tests are based on the linearly independent pairwise comparisons among the estimated marginal means.
4. Vinicial * Momento
Estimates
Measure			Mean	Std. Error	95% Confidence Interval
					Lower Bound	Upper Bound
xbola	1	1	-48.9946	4.0604	-58.1798	-39.8093
		2	-46.8778	1.88758	-51.1478	-42.6078
		3	-48.9463	0.967216	-51.1343	-46.7583
		4	-47.057	2.04904	-51.6923	-42.4218
	2	1	-46.4385	3.70662	-54.8234	-38.0535
		2	-50.5601	1.72312	-54.4581	-46.6621
		3	-50.0042	0.882943	-52.0016	-48.0069
		4	-48.4245	1.87051	-52.6559	-44.1931
eax	1	1	6.19998	0.954035	4.04181	8.35816
		2	4.43485	0.448961	3.41923	5.45047
		3	5.09384	0.710057	3.48758	6.7001
		4	4.84427	0.653388	3.3662	6.32234
	2	1	9.30736	0.870911	7.33722	11.2775
		2	5.47077	0.409843	4.54364	6.3979
		3	5.85318	0.64819	4.38687	7.31948
		4	5.10045	0.596459	3.75117	6.44974
DMA	1	1	5.95681	3.41001	-1.75718	13.6708
		2	5.58254	0.78002	3.81802	7.34707
		3	4.64605	0.341707	3.87306	5.41905
		4	5.06884	0.330273	4.32171	5.81597
	2	1	10.9194	3.1129	3.87751	17.9612
		2	5.96325	0.712057	4.35246	7.57403
		3	5.03496	0.311934	4.32932	5.74061
		4	4.29944	0.301496	3.6174	4.98147
BMA	1	1	7.11854	3.83949	-1.567	15.8041
		2	6.28515	0.536496	5.07151	7.49879
		3	5.0215	0.810172	3.18876	6.85424
		4	5.01775	0.681567	3.47594	6.55956
	2	1	10.5936	3.50496	2.66483	18.5224
		2	5.24088	0.489752	4.13298	6.34878
		3	5.44543	0.739583	3.77238	7.11848
		4	3.09262	0.622183	1.68514	4.50009
Pairwise Comparisons
Measure				Mean Difference (I-J)	Std. Error	Sig.b	95% Confidence Interval for Differenceb
							Lower Bound	Upper Bound
xbola	1	1	2	-2.11678	3.63681	1	-14.3517	10.1182
			3	-0.048297	4.59265	1	-15.4989	15.4023
			4	-1.93757	5.16634	1	-19.3182	15.443
		2	1	2.11678	3.63681	1	-10.1182	14.3517
			3	2.06848	2.37146	1	-5.90958	10.0465
			4	0.17921	2.43675	1	-8.01852	8.37694
		3	1	0.048297	4.59265	1	-15.4023	15.4989
			2	-2.06848	2.37146	1	-10.0465	5.90958
			4	-1.88927	2.19748	1	-9.28203	5.50349
		4	1	1.93757	5.16634	1	-15.443	19.3182
			2	-0.17921	2.43675	1	-8.37694	8.01852
			3	1.88927	2.19748	1	-5.50349	9.28203
	2	1	2	4.12164	3.31994	1	-7.04731	15.2906
			3	3.56576	4.1925	1	-10.5387	17.6702
			4	1.98603	4.7162	1	-13.8802	17.8523
		2	1	-4.12164	3.31994	1	-15.2906	7.04731
			3	-0.55588	2.16483	1	-7.83882	6.72706
			4	-2.1356	2.22444	1	-9.61907	5.34787
		3	1	-3.56576	4.1925	1	-17.6702	10.5387
			2	0.55588	2.16483	1	-6.72706	7.83882
			4	-1.57972	2.00601	1	-8.32836	5.16891
		4	1	-1.98603	4.7162	1	-17.8523	13.8802
			2	2.1356	2.22444	1	-5.34787	9.61907
			3	1.57972	2.00601	1	-5.16891	8.32836
eax	1	1	2	1.76513	0.875494	0.447501	-1.18021	4.71047
			3	1.10614	0.932572	1	-2.03122	4.2435
			4	1.35571	0.714829	0.542305	-1.04912	3.76054
		2	1	-1.76513	0.875494	0.447501	-4.71047	1.18021
			3	-0.658991	0.750555	1	-3.18401	1.86603
			4	-0.409418	0.808452	1	-3.12921	2.31038
		3	1	-1.10614	0.932572	1	-4.2435	2.03122
			2	0.658991	0.750555	1	-1.86603	3.18401
			4	0.249573	0.721797	1	-2.1787	2.67785
		4	1	-1.35571	0.714829	0.542305	-3.76054	1.04912
			2	0.409418	0.808452	1	-2.31038	3.12921
			3	-0.249573	0.721797	1	-2.67785	2.1787
	2	1	2	3.837*	0.799213	0.00583862	1.14787	6.5253
			3	3.454*	0.851318	0.017117	0.590176	6.31819
			4	4.207*	0.652546	0.000711415	2.01161	6.40221
		2	1	-3.837*	0.799213	0.00583862	-6.5253	-1.14787
			3	-0.382402	0.68516	1	-2.68742	1.92261
			4	0.370323	0.738012	1	-2.1125	2.85315
		3	1	-3.454*	0.851318	0.017117	-6.31819	-0.590176
			2	0.382402	0.68516	1	-1.92261	2.68742
			4	0.752725	0.658908	1	-1.46397	2.96942
		4	1	-4.207*	0.652546	0.000711415	-6.40221	-2.01161
			2	-0.370323	0.738012	1	-2.85315	2.1125
			3	-0.752725	0.658908	1	-2.96942	1.46397
DMA	1	1	2	0.374263	3.81465	1	-12.459	13.2075
			3	1.31076	3.40651	1	-10.1495	12.771
			4	0.887966	3.29938	1	-10.2118	11.9878
		2	1	-0.374263	3.81465	1	-13.2075	12.459
			3	0.936493	0.926951	1	-2.18196	4.05494
			4	0.513702	0.770537	1	-2.07854	3.10594
		3	1	-1.31076	3.40651	1	-12.771	10.1495
			2	-0.936493	0.926951	1	-4.05494	2.18196
			4	-0.42279	0.546307	1	-2.26068	1.4151
		4	1	-0.887966	3.29938	1	-11.9878	10.2118
			2	-0.513702	0.770537	1	-3.10594	2.07854
			3	0.42279	0.546307	1	-1.4151	2.26068
	2	1	2	4.95613	3.48229	1	-6.75899	16.6712
			3	5.88441	3.10971	0.546032	-4.57728	16.3461
			4	6.61994	3.01191	0.333172	-3.51274	16.7526
		2	1	-4.95613	3.48229	1	-16.6712	6.75899
			3	0.928282	0.846187	1	-1.91846	3.77503
			4	1.66381	0.703401	0.253364	-0.702572	4.03019
		3	1	-5.88441	3.10971	0.546032	-16.3461	4.57728
			2	-0.928282	0.846187	1	-3.77503	1.91846
			4	0.735528	0.498708	1	-0.942227	2.41328
		4	1	-6.61994	3.01191	0.333172	-16.7526	3.51274
			2	-1.66381	0.703401	0.253364	-4.03019	0.702572
			3	-0.735528	0.498708	1	-2.41328	0.942227
BMA	1	1	2	0.83339	4.1655	1	-13.1802	14.847
			3	2.09704	3.9368	1	-11.1472	15.3412
			4	2.10079	3.88939	1	-10.9839	15.1855
		2	1	-0.83339	4.1655	1	-14.847	13.1802
			3	1.26365	0.925543	1	-1.85007	4.37737
			4	1.2674	0.751815	0.756704	-1.26186	3.79666
		3	1	-2.09704	3.9368	1	-15.3412	11.1472
			2	-1.26365	0.925543	1	-4.37737	1.85007
			4	0.00374822	1.05466	1	-3.54436	3.55185
		4	1	-2.10079	3.88939	1	-15.1855	10.9839
			2	-1.2674	0.751815	0.756704	-3.79666	1.26186
			3	-0.00374822	1.05466	1	-3.55185	3.54436
	2	1	2	5.35272	3.80256	1	-7.43986	18.1453
			3	5.14817	3.59379	1	-6.94207	17.2384
			4	7.50099	3.55051	0.382769	-4.44367	19.4456
		2	1	-5.35272	3.80256	1	-18.1453	7.43986
			3	-0.20455	0.844902	1	-3.04697	2.63787
			4	2.14826	0.68631	0.072711	-0.160624	4.45715
		3	1	-5.14817	3.59379	1	-17.2384	6.94207
			2	0.20455	0.844902	1	-2.63787	3.04697
			4	2.35281	0.962773	0.222798	-0.886149	5.59178
		4	1	-7.50099	3.55051	0.382769	-19.4456	4.44367
			2	-2.14826	0.68631	0.072711	-4.45715	0.160624
			3	-2.35281	0.962773	0.222798	-5.59178	0.886149
Based on estimated marginal means
*. The mean difference is significant at the .05 level.
b. Adjustment for multiple comparisons: Bonferroni.
Multivariate Tests
Vinicial		Value	F	Hypothesis df	Error df	Sig.	Partial Eta Squared
1	Pillai's trace	0.834547	.560a	9	1	0.785584	0.834547
	Wilks' lambda	0.165453	.560a	9	1	0.785584	0.834547
	Hotelling's trace	5.044	.560a	9	1	0.785584	0.834547
	Roy's largest root	5.044	.560a	9	1	0.785584	0.834547
2	Pillai's trace	0.947826	2.019a	9	1	0.500675	0.947826
	Wilks' lambda	0.0521743	2.019a	9	1	0.500675	0.947826
	Hotelling's trace	18.1665	2.019a	9	1	0.500675	0.947826
	Roy's largest root	18.1665	2.019a	9	1	0.500675	0.947826
Each F tests the multivariate simple effects of Momento within each level combination of the other effects shown. These tests are based on the linearly independent pairwise comparisons among the estimated marginal means.
a. Exact statistic
Profile Plots
xbola
eax
DMA
BMA
GLM Pre_MXbola2_3 Post_MXbola2_3 Retest1_MXbola2_3 Retest2_MXbola2_3 Pre_MEAX2_3 Post_MEAX2_3
Retest1_MEAX2_3 Retest2_MEAX2_3 Pre_MDMA2_3 Post_MDMA2_3 Retest1_MDMA2_3 Retest2_MDMA2_3
Pre_MBMA2_3 Post_MBMA2_3 Retest1_MBMA2_3 Retest2_MBMA2_3 BY Vinicial
/WSFACTOR=Momento 4 Polynomial
/MEASURE=xbola eax DMA BMA
/METHOD=SSTYPE(3)
/POSTHOC=Vinicial(BONFERRONI)
/PLOT=PROFILE(Momento*Vinicial) TYPE=LINE ERRORBAR=NO MEANREFERENCE=NO YAXIS=AUTO
/EMMEANS=TABLES(Vinicial) COMPARE ADJ(BONFERRONI)
/EMMEANS=TABLES(Momento) COMPARE ADJ(BONFERRONI)
/EMMEANS=TABLES(Vinicial*Momento)COMPARE (Vinicial)ADJ(BONFERRONI)
/EMMEANS=TABLES(Vinicial*Momento)COMPARE (Momento)ADJ(BONFERRONI)
/PRINT=DESCRIPTIVE ETASQ
/CRITERIA=ALPHA(.05)
/WSDESIGN=Momento
/DESIGN=Vinicial.
General Linear Model
Notes
Output Created		10-SEP-2020 16:29:11
Comments
Input	Data	G:\RESULTADOS ESTUDIO\ANÁLISIS 27JUL\BASES DE DATOS\base de datos - GRUPO 2.sav
	Active Dataset	DataSet3
	Filter	<none>
	Weight	<none>
	Split File	<none>
	N of Rows in Working Data File	11
Missing Value Handling	Definition of Missing	User-defined missing values are treated as missing.
	Cases Used	Statistics are based on all cases with valid data for all variables in the model.
Syntax		GLM Pre_MXbola2_3 Post_MXbola2_3 Retest1_MXbola2_3 Retest2_MXbola2_3 Pre_MEAX2_3 Post_MEAX2_3 Retest1_MEAX2_3 Retest2_MEAX2_3 Pre_MDMA2_3 Post_MDMA2_3 Retest1_MDMA2_3 Retest2_MDMA2_3 Pre_MBMA2_3 Post_MBMA2_3 Retest1_MBMA2_3 Retest2_MBMA2_3 BY Vinicial /WSFACTOR=Momento 4 Polynomial /MEASURE=xbola eax DMA BMA /METHOD=SSTYPE(3) /POSTHOC=Vinicial(BONFERRONI) /PLOT=PROFILE(Momento*Vinicial) TYPE=LINE…
Resources	Processor Time	00:00:00.88
	Elapsed Time	00:00:00.82
Warnings
Post hoc tests are not performed for Vinicial because there are fewer than three groups.
Within-Subjects Factors
Measure		Dependent Variable
xbola	1	Pre_MXbola2_3
	2	Post_MXbola2_3
	3	Retest1_MXbola2_3
	4	Retest2_MXbola2_3
eax	1	Pre_MEAX2_3
	2	Post_MEAX2_3
	3	Retest1_MEAX2_3
	4	Retest2_MEAX2_3
DMA	1	Pre_MDMA2_3
	2	Post_MDMA2_3
	3	Retest1_MDMA2_3
	4	Retest2_MDMA2_3
BMA	1	Pre_MBMA2_3
	2	Post_MBMA2_3
	3	Retest1_MBMA2_3
	4	Retest2_MBMA2_3
Between-Subjects Factors
		N
Vinicial	1	5
	2	6
Descriptive Statistics
Vinicial		Mean	Std. Deviation	N
Pre_MXbola2_3	1	-48.9946	5.09427	5
	2	-46.4385	11.2969	6
	Total	-47.6003	8.71622	11
Post_MXbola2_3	1	-46.8778	4.4667	5
	2	-50.5601	4.01316	6
	Total	-48.8863	4.44199	11
Retest1_MXbola2_3	1	-48.9463	0.526414	5
	2	-50.0042	2.86319	6
	Total	-49.5233	2.12486	11
Retest2_MXbola2_3	1	-47.057	3.987	5
	2	-48.4245	5.00701	6
	Total	-47.8029	4.40495	11
Pre_MEAX2_3	1	6.19998	2.42827	5
	2	9.30736	1.86399	6
	Total	7.89492	2.59407	11
Post_MEAX2_3	1	4.43485	0.849997	5
	2	5.47077	1.1118	6
	Total	4.9999	1.09532	11
Retest1_MEAX2_3	1	5.09384	1.59945	5
	2	5.85318	1.5783	6
	Total	5.50803	1.55758	11
Retest2_MEAX2_3	1	4.84427	1.20473	5
	2	5.10045	1.63742	6
	Total	4.98401	1.39249	11
Pre_MDMA2_3	1	5.95681	1.70819	5
	2	10.9194	10.1153	6
	Total	8.66366	7.68396	11
Post_MDMA2_3	1	5.58254	0.719832	5
	2	5.96325	2.24974	6
	Total	5.7902	1.66657	11
Retest1_MDMA2_3	1	4.64605	0.472647	5
	2	5.03496	0.933894	6
	Total	4.85819	0.752787	11
Retest2_MDMA2_3	1	5.06884	0.540415	5
	2	4.29944	0.864917	6
	Total	4.64917	0.807657	11
Pre_MBMA2_3	1	7.11854	2.38435	5
	2	10.5936	11.3193	6
	Total	9.01403	8.34453	11
Post_MBMA2_3	1	6.28515	1.37842	5
	2	5.24088	1.03461	6
	Total	5.71555	1.262	11
Retest1_MBMA2_3	1	5.0215	1.2128	5
	2	5.44543	2.17502	6
	Total	5.25273	1.73284	11
Retest2_MBMA2_3	1	5.01775	0.929973	5
	2	3.09262	1.86787	6
	Total	3.96768	1.76101	11
Multivariate Testsa
Effect			Value	F	Hypothesis df	Error df	Sig.	Partial Eta Squared
Between Subjects	Intercept	Pillai's Trace	0.998524	1014.881b	4	6	1.28435e-08	0.998524
		Wilks' Lambda	0.00147583	1014.881b	4	6	1.28435e-08	0.998524
		Hotelling's Trace	676.587	1014.881b	4	6	1.28435e-08	0.998524
		Roy's Largest Root	676.587	1014.881b	4	6	1.28435e-08	0.998524
	Vinicial	Pillai's Trace	0.590655	2.164b	4	6	0.190133	0.590655
		Wilks' Lambda	0.409345	2.164b	4	6	0.190133	0.590655
		Hotelling's Trace	1.44293	2.164b	4	6	0.190133	0.590655
		Roy's Largest Root	1.44293	2.164b	4	6	0.190133	0.590655
Within Subjects	Momento	Pillai's Trace	.c
		Wilks' Lambda	.c
		Hotelling's Trace	.c
		Roy's Largest Root	.c
	Momento * Vinicial	Pillai's Trace	.c
		Wilks' Lambda	.c
		Hotelling's Trace	.c
		Roy's Largest Root	.c
a. Design: Intercept + Vinicial Within Subjects Design: Momento
b. Exact statistic
c. Cannot produce multivariate test statistics because of insufficient residual degrees of freedom.
Mauchly's Test of Sphericitya
Within Subjects Effect		Mauchly's W	Approx. Chi-Square	df	Sig.	Epsilonb
						Greenhouse-Geisser	Huynh-Feldt	Lower-bound
Momento	xbola	0.217145	11.7933	5	0.0391757	0.511943	0.665138	0.333333
	eax	0.819171	1.5403	5	0.909054	0.889832	1	0.333333
	DMA	0.00892681	36.4388	5	1.02502e-06	0.365099	0.423725	0.333333
	BMA	0.019667	30.3392	5	1.55054e-05	0.378477	0.444598	0.333333
Tests the null hypothesis that the error covariance matrix of the orthonormalized transformed dependent variables is proportional to an identity matrix.
a. Design: Intercept + Vinicial Within Subjects Design: Momento
b. May be used to adjust the degrees of freedom for the averaged tests of significance. Corrected tests are displayed in the Tests of Within-Subjects Effects table.
Tests of Within-Subjects Effects
Multivariatea,b
Within Subjects Effect		Value	F	Hypothesis df	Error df	Sig.	Partial Eta Squared
Momento	Pillai's Trace	0.802217	2.37258	12	78	0.0115884	0.267406
	Wilks' Lambda	0.28078	3.27566	12	63.7895	0.00100764	0.34518
	Hotelling's Trace	2.27339	4.29418	12	68	4.90174e-05	0.431106
	Roy's Largest Root	2.14412	13.937c	4	26	3.36223e-06	0.681946
Momento * Vinicial	Pillai's Trace	0.392947	0.97971	12	78	0.475467	0.130982
	Wilks' Lambda	0.629329	1.01685	12	63.7895	0.444636	0.143043
	Hotelling's Trace	0.554076	1.04659	12	68	0.418251	0.155899
	Roy's Largest Root	0.485114	3.153c	4	26	0.0306895	0.326651
a. Design: Intercept + Vinicial Within Subjects Design: Momento
b. Tests are based on averaged variables.
c. The statistic is an upper bound on F that yields a lower bound on the significance level.
Univariate Tests
Source			Type III Sum of Squares	df	Mean Square	F	Sig.	Partial Eta Squared
Momento	xbola	Sphericity Assumed	23.5525	3	7.85083	0.243436	0.865246	0.0263361
		Greenhouse-Geisser	23.5525	1.53583	15.3354	0.243436	0.729706	0.0263361
		Huynh-Feldt	23.5525	1.99541	11.8033	0.243436	0.78599	0.0263361
		Lower-bound	23.5525	1	23.5525	0.243436	0.633551	0.0263361
	eax	Sphericity Assumed	58.0972	3	19.3657	11.9631	3.6398e-05	0.570675
		Greenhouse-Geisser	58.0972	2.6695	21.7633	11.9631	8.58626e-05	0.570675
		Huynh-Feldt	58.0972	3	19.3657	11.9631	3.6398e-05	0.570675
		Lower-bound	58.0972	1	58.0972	11.9631	0.00717464	0.570675
	DMA	Sphericity Assumed	98.7743	3	32.9248	2.03694	0.132357	0.184556
		Greenhouse-Geisser	98.7743	1.0953	90.1805	2.03694	0.185087	0.184556
		Huynh-Feldt	98.7743	1.27117	77.7032	2.03694	0.180534	0.184556
		Lower-bound	98.7743	1	98.7743	2.03694	0.187279	0.184556
	BMA	Sphericity Assumed	137.248	3	45.7493	2.17374	0.114277	0.19454
		Greenhouse-Geisser	137.248	1.13543	120.878	2.17374	0.170516	0.19454
		Huynh-Feldt	137.248	1.3338	102.9	2.17374	0.164251	0.19454
		Lower-bound	137.248	1	137.248	2.17374	0.174483	0.19454
Momento * Vinicial	xbola	Sphericity Assumed	54.3513	3	18.1171	0.561768	0.644864	0.0587515
		Greenhouse-Geisser	54.3513	1.53583	35.3889	0.561768	0.538442	0.0587515
		Huynh-Feldt	54.3513	1.99541	27.2381	0.561768	0.579518	0.0587515
		Lower-bound	54.3513	1	54.3513	0.561768	0.472684	0.0587515
	eax	Sphericity Assumed	12.8667	3	4.28891	2.64946	0.0690453	0.227432
		Greenhouse-Geisser	12.8667	2.6695	4.81991	2.64946	0.0774815	0.227432
		Huynh-Feldt	12.8667	3	4.28891	2.64946	0.0690453	0.227432
		Lower-bound	12.8667	1	12.8667	2.64946	0.138027	0.227432
	DMA	Sphericity Assumed	52.7945	3	17.5982	1.08874	0.370694	0.107916
		Greenhouse-Geisser	52.7945	1.0953	48.2011	1.08874	0.329215	0.107916
		Huynh-Feldt	52.7945	1.27117	41.5321	1.08874	0.337302	0.107916
		Lower-bound	52.7945	1	52.7945	1.08874	0.323967	0.107916
	BMA	Sphericity Assumed	45.9174	3	15.3058	0.727242	0.54465	0.0747635
		Greenhouse-Geisser	45.9174	1.13543	40.4406	0.727242	0.430746	0.0747635
		Huynh-Feldt	45.9174	1.3338	34.4262	0.727242	0.449568	0.0747635
		Lower-bound	45.9174	1	45.9174	0.727242	0.415896	0.0747635
Error(Momento)	xbola	Sphericity Assumed	870.753	27	32.2501
		Greenhouse-Geisser	870.753	13.8225	62.9956
		Huynh-Feldt	870.753	17.9587	48.4864
		Lower-bound	870.753	9	96.7504
	eax	Sphericity Assumed	43.7071	27	1.61878
		Greenhouse-Geisser	43.7071	24.0255	1.8192
		Huynh-Feldt	43.7071	27	1.61878
		Lower-bound	43.7071	9	4.85635
	DMA	Sphericity Assumed	436.424	27	16.1639
		Greenhouse-Geisser	436.424	9.85766	44.2726
		Huynh-Feldt	436.424	11.4406	38.1471
		Lower-bound	436.424	9	48.4916
	BMA	Sphericity Assumed	568.252	27	21.0464
		Greenhouse-Geisser	568.252	10.2189	55.6081
		Huynh-Feldt	568.252	12.0042	47.3379
		Lower-bound	568.252	9	63.1391
Tests of Within-Subjects Contrasts
Source			Type III Sum of Squares	df	Mean Square	F	Sig.	Partial Eta Squared
Momento	xbola	Linear	0.374859	1	0.374859	0.00549711	0.942519	0.000610418
		Quadratic	20.4294	1	20.4294	1.27977	0.287185	0.124494
		Cubic	2.74828	1	2.74828	0.218202	0.651516	0.0236708
	eax	Linear	33.3835	1	33.3835	22.7502	0.00101577	0.716537
		Quadratic	14.4236	1	14.4236	6.64509	0.0298036	0.42474
		Cubic	10.2901	1	10.2901	8.44563	0.0174204	0.484112
	DMA	Linear	81.1089	1	81.1089	3.57006	0.091415	0.284013
		Quadratic	17.166	1	17.166	0.8974	0.368219	0.0906703
		Cubic	0.499336	1	0.499336	0.0751588	0.790157	0.00828181
	BMA	Linear	121.621	1	121.621	3.74785	0.0848607	0.293999
		Quadratic	9.99918	1	9.99918	0.431388	0.527745	0.0457396
		Cubic	5.62826	1	5.62826	0.749504	0.409118	0.0768761
Momento * Vinicial	xbola	Linear	11.4078	1	11.4078	0.16729	0.692094	0.0182486
		Quadratic	23.9669	1	23.9669	1.50137	0.251558	0.142969
		Cubic	18.9766	1	18.9766	1.50666	0.250786	0.1434
	eax	Linear	10.6325	1	10.6325	7.24588	0.0247229	0.446013
		Quadratic	1.67698	1	1.67698	0.7726	0.402272	0.0790578
		Cubic	0.557205	1	0.557205	0.457329	0.515875	0.0483571
	DMA	Linear	40.2842	1	40.2842	1.77314	0.215734	0.164589
		Quadratic	7.99138	1	7.99138	0.41777	0.534185	0.0443598
		Cubic	4.51889	1	4.51889	0.680172	0.430842	0.0702645
	BMA	Linear	29.5969	1	29.5969	0.912055	0.364516	0.0920147
		Quadratic	3.2114	1	3.2114	0.138547	0.718343	0.0151608
		Cubic	13.1092	1	13.1092	1.74573	0.219018	0.162458
Error(Momento)	xbola	Linear	613.727	9	68.1919
		Quadratic	143.67	9	15.9633
		Cubic	113.356	9	12.5951
	eax	Linear	13.2065	9	1.46739
		Quadratic	19.5351	9	2.17057
		Cubic	10.9655	9	1.21839
	DMA	Linear	204.473	9	22.7192
		Quadratic	172.158	9	19.1287
		Cubic	59.7937	9	6.64374
	BMA	Linear	292.057	9	32.4507
		Quadratic	208.612	9	23.1791
		Cubic	67.5838	9	7.50931
Tests of Between-Subjects Effects
Transformed Variable:	Average
Source		Type III Sum of Squares	df	Mean Square	F	Sig.	Partial Eta Squared
Intercept	xbola	102275	1	102275	3506.33	5.62965e-13	0.99744
	eax	1461.9	1	1461.9	272.852	4.87003e-08	0.968068
	DMA	1536.49	1	1536.49	111.173	2.29875e-06	0.925108
	BMA	1558.85	1	1558.85	88.5053	5.93378e-06	0.907697
Vinicial	xbola	8.60025	1	8.60025	0.294844	0.60032	0.0317213
	eax	18.1454	1	18.1454	3.38668	0.0988653	0.273413
	DMA	16.7926	1	16.7926	1.21504	0.298939	0.118946
	BMA	0.589181	1	0.589181	0.0334513	0.858933	0.00370304
Error	xbola	262.519	9	29.1688
	eax	48.2209	9	5.35788
	DMA	124.386	9	13.8207
	BMA	158.518	9	17.6131
Estimated Marginal Means
1. Vinicial
Estimates
Measure		Mean	Std. Error	95% Confidence Interval
				Lower Bound	Upper Bound
xbola	1	-47.9689	1.20766	-50.7008	-45.237
	2	-48.8568	1.10244	-51.3507	-46.3629
eax	1	5.14324	0.517585	3.97238	6.3141
	2	6.43294	0.472488	5.3641	7.50178
DMA	1	5.31356	0.831285	3.43306	7.19406
	2	6.55426	0.758856	4.8376	8.27091
BMA	1	5.86074	0.938432	3.73785	7.98362
	2	6.09313	0.856668	4.15521	8.03105
Pairwise Comparisons
Measure			Mean Difference (I-J)	Std. Error	Sig.a	95% Confidence Interval for Differencea
						Lower Bound	Upper Bound
xbola	1	2	0.887894	1.63518	0.60032	-2.81113	4.58692
	2	1	-0.887894	1.63518	0.60032	-4.58692	2.81113
eax	1	2	-1.2897	0.700813	0.0988653	-2.87505	0.295647
	2	1	1.2897	0.700813	0.0988653	-0.295647	2.87505
DMA	1	2	-1.2407	1.12557	0.298939	-3.7869	1.30551
	2	1	1.2407	1.12557	0.298939	-1.30551	3.7869
BMA	1	2	-0.232397	1.27064	0.858933	-3.10679	2.642
	2	1	0.232397	1.27064	0.858933	-2.642	3.10679
Based on estimated marginal means
a. Adjustment for multiple comparisons: Bonferroni.
Multivariate Tests
	Value	F	Hypothesis df	Error df	Sig.	Partial Eta Squared
Pillai's trace	0.590655	2.164a	4	6	0.190133	0.590655
Wilks' lambda	0.409345	2.164a	4	6	0.190133	0.590655
Hotelling's trace	1.44293	2.164a	4	6	0.190133	0.590655
Roy's largest root	1.44293	2.164a	4	6	0.190133	0.590655
Each F tests the multivariate effect of Vinicial. These tests are based on the linearly independent pairwise comparisons among the estimated marginal means.
a. Exact statistic
Univariate Tests
Measure		Sum of Squares	df	Mean Square	F	Sig.	Partial Eta Squared
xbola	Contrast	2.15006	1	2.15006	0.294844	0.60032	0.0317213
	Error	65.6297	9	7.29219
eax	Contrast	4.53636	1	4.53636	3.38668	0.0988653	0.273413
	Error	12.0552	9	1.33947
DMA	Contrast	4.19816	1	4.19816	1.21504	0.298939	0.118946
	Error	31.0966	9	3.45518
BMA	Contrast	0.147295	1	0.147295	0.0334513	0.858933	0.00370304
	Error	39.6295	9	4.40328
The F tests the effect of Vinicial. This test is based on the linearly independent pairwise comparisons among the estimated marginal means.
2. Momento
Estimates
Measure		Mean	Std. Error	95% Confidence Interval
				Lower Bound	Upper Bound
xbola	1	-47.7165	2.7489	-53.935	-41.4981
	2	-48.719	1.2779	-51.6098	-45.8282
	3	-49.4753	0.654808	-50.9565	-47.994
	4	-47.7408	1.38721	-50.8788	-44.6027
eax	1	7.75367	0.645885	6.29258	9.21476
	2	4.95281	0.303948	4.26524	5.64039
	3	5.47351	0.480711	4.38607	6.56095
	4	4.97236	0.442346	3.97171	5.97302
DMA	1	8.43809	2.30859	3.2157	13.6605
	2	5.77289	0.528076	4.5783	6.96749
	3	4.84051	0.231337	4.31719	5.36383
	4	4.68414	0.223596	4.17833	5.18995
BMA	1	8.85607	2.59935	2.97593	14.7362
	2	5.76301	0.36321	4.94138	6.58465
	3	5.23346	0.548489	3.9927	6.47423
	4	4.05518	0.461423	3.01137	5.099
Pairwise Comparisons
Measure			Mean Difference (I-J)	Std. Error	Sig.b	95% Confidence Interval for Differenceb
						Lower Bound	Upper Bound
xbola	1	2	1.00243	2.46213	1	-7.28068	9.28554
		3	1.75873	3.10924	1	-8.70138	12.2188
		4	0.0242336	3.49763	1	-11.7425	11.791
	2	1	-1.00243	2.46213	1	-9.28554	7.28068
		3	0.756299	1.60548	1	-4.64487	6.15747
		4	-0.978196	1.64969	1	-6.52809	4.57169
	3	1	-1.75873	3.10924	1	-12.2188	8.70138
		2	-0.756299	1.60548	1	-6.15747	4.64487
		4	-1.7345	1.4877	1	-6.73942	3.27043
	4	1	-0.0242336	3.49763	1	-11.791	11.7425
		2	0.978196	1.64969	1	-4.57169	6.52809
		3	1.7345	1.4877	1	-3.27043	6.73942
eax	1	2	2.801*	0.592712	0.00648428	0.806854	4.79486
		3	2.280*	0.631354	0.0338744	0.156157	4.40417
		4	2.781*	0.483941	0.00166362	1.15323	4.40939
	2	1	-2.801*	0.592712	0.00648428	-4.79486	-0.806854
		3	-0.520697	0.508128	1	-2.23014	1.18875
		4	-0.0195473	0.547325	1	-1.86086	1.82176
	3	1	-2.280*	0.631354	0.0338744	-4.40417	-0.156157
		2	0.520697	0.508128	1	-1.18875	2.23014
		4	0.501149	0.488659	1	-1.1428	2.1451
	4	1	-2.781*	0.483941	0.00166362	-4.40939	-1.15323
		2	0.0195473	0.547325	1	-1.82176	1.86086
		3	-0.501149	0.488659	1	-2.1451	1.1428
DMA	1	2	2.6652	2.58253	1	-6.02297	11.3534
		3	3.59758	2.30622	0.919222	-4.16101	11.3562
		4	3.75395	2.23369	0.762842	-3.76065	11.2686
	2	1	-2.6652	2.58253	1	-11.3534	6.02297
		3	0.932388	0.627549	1	-1.17881	3.04359
		4	1.08876	0.521656	0.398961	-0.6662	2.84371
	3	1	-3.59758	2.30622	0.919222	-11.3562	4.16101
		2	-0.932388	0.627549	1	-3.04359	1.17881
		4	0.156369	0.369852	1	-1.08789	1.40063
	4	1	-3.75395	2.23369	0.762842	-11.2686	3.76065
		2	-1.08876	0.521656	0.398961	-2.84371	0.6662
		3	-0.156369	0.369852	1	-1.40063	1.08789
BMA	1	2	3.09306	2.82005	1	-6.39418	12.5803
		3	3.62261	2.66523	1	-5.34376	12.589
		4	4.80089	2.63313	0.609458	-4.0575	13.6593
	2	1	-3.09306	2.82005	1	-12.5803	6.39418
		3	0.52955	0.626596	1	-1.57845	2.63755
		4	1.70783	0.508981	0.0507051	-0.00448622	3.42015
	3	1	-3.62261	2.66523	1	-12.589	5.34376
		2	-0.52955	0.626596	1	-2.63755	1.57845
		4	1.17828	0.714011	0.799763	-1.2238	3.58036
	4	1	-4.80089	2.63313	0.609458	-13.6593	4.0575
		2	-1.70783	0.508981	0.0507051	-3.42015	0.00448622
		3	-1.17828	0.714011	0.799763	-3.58036	1.2238
Based on estimated marginal means
*. The mean difference is significant at the .05 level.
b. Adjustment for multiple comparisons: Bonferroni.
Multivariate Tests
	Value	F	Hypothesis df	Error df	Sig.	Partial Eta Squared
Pillai's trace	0.936812	1.647a	9	1	0.544101	0.936812
Wilks' lambda	0.0631878	1.647a	9	1	0.544101	0.936812
Hotelling's trace	14.8258	1.647a	9	1	0.544101	0.936812
Roy's largest root	14.8258	1.647a	9	1	0.544101	0.936812
Each F tests the multivariate effect of Momento. These tests are based on the linearly independent pairwise comparisons among the estimated marginal means.
a. Exact statistic
3. Vinicial * Momento
Estimates
Measure			Mean	Std. Error	95% Confidence Interval
					Lower Bound	Upper Bound
xbola	1	1	-48.9946	4.0604	-58.1798	-39.8093
		2	-46.8778	1.88758	-51.1478	-42.6078
		3	-48.9463	0.967216	-51.1343	-46.7583
		4	-47.057	2.04904	-51.6923	-42.4218
	2	1	-46.4385	3.70662	-54.8234	-38.0535
		2	-50.5601	1.72312	-54.4581	-46.6621
		3	-50.0042	0.882943	-52.0016	-48.0069
		4	-48.4245	1.87051	-52.6559	-44.1931
eax	1	1	6.19998	0.954035	4.04181	8.35816
		2	4.43485	0.448961	3.41923	5.45047
		3	5.09384	0.710057	3.48758	6.7001
		4	4.84427	0.653388	3.3662	6.32234
	2	1	9.30736	0.870911	7.33722	11.2775
		2	5.47077	0.409843	4.54364	6.3979
		3	5.85318	0.64819	4.38687	7.31948
		4	5.10045	0.596459	3.75117	6.44974
DMA	1	1	5.95681	3.41001	-1.75718	13.6708
		2	5.58254	0.78002	3.81802	7.34707
		3	4.64605	0.341707	3.87306	5.41905
		4	5.06884	0.330273	4.32171	5.81597
	2	1	10.9194	3.1129	3.87751	17.9612
		2	5.96325	0.712057	4.35246	7.57403
		3	5.03496	0.311934	4.32932	5.74061
		4	4.29944	0.301496	3.6174	4.98147
BMA	1	1	7.11854	3.83949	-1.567	15.8041
		2	6.28515	0.536496	5.07151	7.49879
		3	5.0215	0.810172	3.18876	6.85424
		4	5.01775	0.681567	3.47594	6.55956
	2	1	10.5936	3.50496	2.66483	18.5224
		2	5.24088	0.489752	4.13298	6.34878
		3	5.44543	0.739583	3.77238	7.11848
		4	3.09262	0.622183	1.68514	4.50009
Pairwise Comparisons
Measure				Mean Difference (I-J)	Std. Error	Sig.b	95% Confidence Interval for Differenceb
							Lower Bound	Upper Bound
xbola	1	1	2	-2.55612	5.4978	0.653021	-14.993	9.88077
		2	1	2.55612	5.4978	0.653021	-9.88077	14.993
	2	1	2	3.68229	2.55579	0.183521	-2.09932	9.4639
		2	1	-3.68229	2.55579	0.183521	-9.4639	2.09932
	3	1	2	1.05793	1.30962	0.440024	-1.90463	4.02049
		2	1	-1.05793	1.30962	0.440024	-4.02049	1.90463
	4	1	2	1.36748	2.77441	0.633893	-4.90868	7.64364
		2	1	-1.36748	2.77441	0.633893	-7.64364	4.90868
eax	1	1	2	-3.107*	1.29177	0.0395385	-6.02956	-0.18519
		2	1	3.107*	1.29177	0.0395385	0.18519	6.02956
	2	1	2	-1.03592	0.607896	0.122557	-2.41108	0.339234
		2	1	1.03592	0.607896	0.122557	-0.339234	2.41108
	3	1	2	-0.759332	0.961422	0.449951	-2.93422	1.41555
		2	1	0.759332	0.961422	0.449951	-1.41555	2.93422
	4	1	2	-0.25618	0.884692	0.778705	-2.25749	1.74513
		2	1	0.25618	0.884692	0.778705	-1.74513	2.25749
DMA	1	1	2	-4.96257	4.61718	0.31043	-15.4074	5.48221
		2	1	4.96257	4.61718	0.31043	-5.48221	15.4074
	2	1	2	-0.380703	1.05615	0.726816	-2.76988	2.00848
		2	1	0.380703	1.05615	0.726816	-2.00848	2.76988
	3	1	2	-0.388914	0.462674	0.422353	-1.43555	0.657727
		2	1	0.388914	0.462674	0.422353	-0.657727	1.43555
	4	1	2	0.769405	0.447191	0.119447	-0.242212	1.78102
		2	1	-0.769405	0.447191	0.119447	-1.78102	0.242212
BMA	1	1	2	-3.47506	5.1987	0.520621	-15.2353	8.28521
		2	1	3.47506	5.1987	0.520621	-8.28521	15.2353
	2	1	2	1.04427	0.72642	0.184404	-0.599006	2.68754
		2	1	-1.04427	0.72642	0.184404	-2.68754	0.599006
	3	1	2	-0.42393	1.09698	0.70814	-2.90547	2.05761
		2	1	0.42393	1.09698	0.70814	-2.05761	2.90547
	4	1	2	1.92514	0.922846	0.0666048	-0.162487	4.01276
		2	1	-1.92514	0.922846	0.0666048	-4.01276	0.162487
Based on estimated marginal means
*. The mean difference is significant at the .05 level.
b. Adjustment for multiple comparisons: Bonferroni.
Multivariate Tests
Momento		Value	F	Hypothesis df	Error df	Sig.	Partial Eta Squared
1	Pillai's trace	0.518587	1.616a	4	6	0.285151	0.518587
	Wilks' lambda	0.481413	1.616a	4	6	0.285151	0.518587
	Hotelling's trace	1.07722	1.616a	4	6	0.285151	0.518587
	Roy's largest root	1.07722	1.616a	4	6	0.285151	0.518587
2	Pillai's trace	0.734087	4.141a	4	6	0.0602111	0.734087
	Wilks' lambda	0.265913	4.141a	4	6	0.0602111	0.734087
	Hotelling's trace	2.76062	4.141a	4	6	0.0602111	0.734087
	Roy's largest root	2.76062	4.141a	4	6	0.0602111	0.734087
3	Pillai's trace	0.443979	1.198a	4	6	0.400858	0.443979
	Wilks' lambda	0.556021	1.198a	4	6	0.400858	0.443979
	Hotelling's trace	0.798493	1.198a	4	6	0.400858	0.443979
	Roy's largest root	0.798493	1.198a	4	6	0.400858	0.443979
4	Pillai's trace	0.597432	2.226a	4	6	0.182171	0.597432
	Wilks' lambda	0.402568	2.226a	4	6	0.182171	0.597432
	Hotelling's trace	1.48405	2.226a	4	6	0.182171	0.597432
	Roy's largest root	1.48405	2.226a	4	6	0.182171	0.597432
Each F tests the multivariate simple effects of Vinicial within each level combination of the other effects shown. These tests are based on the linearly independent pairwise comparisons among the estimated marginal means.
a. Exact statistic
Univariate Tests
Measure			Sum of Squares	df	Mean Square	F	Sig.	Partial Eta Squared
xbola	1	Contrast	17.8193	1	17.8193	0.216165	0.653021	0.023455
		Error	741.906	9	82.434
	2	Contrast	36.9798	1	36.9798	2.0758	0.183521	0.187417
		Error	160.333	9	17.8148
	3	Contrast	3.05242	1	3.05242	0.65257	0.440024	0.0676058
		Error	42.0978	9	4.67753
	4	Contrast	5.09998	1	5.09998	0.242939	0.633893	0.0262838
		Error	188.935	9	20.9928
eax	1	Contrast	26.3339	1	26.3339	5.78652	0.0395385	0.391338
		Error	40.9582	9	4.55091
	2	Contrast	2.92672	1	2.92672	2.90399	0.122557	0.243951
		Error	9.07045	9	1.00783
	3	Contrast	1.57251	1	1.57251	0.623786	0.449951	0.0648171
		Error	22.6881	9	2.5209
	4	Contrast	0.178986	1	0.178986	0.0838508	0.778705	0.00923075
		Error	19.2112	9	2.13458
DMA	1	Contrast	67.1649	1	67.1649	1.15521	0.31043	0.113755
		Error	523.268	9	58.1409
	2	Contrast	0.395277	1	0.395277	0.129933	0.726816	0.0142316
		Error	27.3794	9	3.04215
	3	Contrast	0.412511	1	0.412511	0.706573	0.422353	0.0727933
		Error	5.25437	9	0.583819
	4	Contrast	1.6145	1	1.6145	2.96022	0.119447	0.247505
		Error	4.9086	9	0.5454
BMA	1	Contrast	32.9347	1	32.9347	0.446824	0.520621	0.0472988
		Error	663.377	9	73.7085
	2	Contrast	2.97409	1	2.97409	2.06657	0.184404	0.18674
		Error	12.9523	9	1.43914
	3	Contrast	0.490135	1	0.490135	0.149345	0.70814	0.0163231
		Error	29.5371	9	3.2819
	4	Contrast	10.1077	1	10.1077	4.35175	0.0666048	0.325931
		Error	20.904	9	2.32267
Each F tests the simple effects of Vinicial within each level combination of the other effects shown. These tests are based on the linearly independent pairwise comparisons among the estimated marginal means.
4. Vinicial * Momento
Estimates
Measure			Mean	Std. Error	95% Confidence Interval
					Lower Bound	Upper Bound
xbola	1	1	-48.9946	4.0604	-58.1798	-39.8093
		2	-46.8778	1.88758	-51.1478	-42.6078
		3	-48.9463	0.967216	-51.1343	-46.7583
		4	-47.057	2.04904	-51.6923	-42.4218
	2	1	-46.4385	3.70662	-54.8234	-38.0535
		2	-50.5601	1.72312	-54.4581	-46.6621
		3	-50.0042	0.882943	-52.0016	-48.0069
		4	-48.4245	1.87051	-52.6559	-44.1931
eax	1	1	6.19998	0.954035	4.04181	8.35816
		2	4.43485	0.448961	3.41923	5.45047
		3	5.09384	0.710057	3.48758	6.7001
		4	4.84427	0.653388	3.3662	6.32234
	2	1	9.30736	0.870911	7.33722	11.2775
		2	5.47077	0.409843	4.54364	6.3979
		3	5.85318	0.64819	4.38687	7.31948
		4	5.10045	0.596459	3.75117	6.44974
DMA	1	1	5.95681	3.41001	-1.75718	13.6708
		2	5.58254	0.78002	3.81802	7.34707
		3	4.64605	0.341707	3.87306	5.41905
		4	5.06884	0.330273	4.32171	5.81597
	2	1	10.9194	3.1129	3.87751	17.9612
		2	5.96325	0.712057	4.35246	7.57403
		3	5.03496	0.311934	4.32932	5.74061
		4	4.29944	0.301496	3.6174	4.98147
BMA	1	1	7.11854	3.83949	-1.567	15.8041
		2	6.28515	0.536496	5.07151	7.49879
		3	5.0215	0.810172	3.18876	6.85424
		4	5.01775	0.681567	3.47594	6.55956
	2	1	10.5936	3.50496	2.66483	18.5224
		2	5.24088	0.489752	4.13298	6.34878
		3	5.44543	0.739583	3.77238	7.11848
		4	3.09262	0.622183	1.68514	4.50009
Pairwise Comparisons
Measure				Mean Difference (I-J)	Std. Error	Sig.b	95% Confidence Interval for Differenceb
							Lower Bound	Upper Bound
xbola	1	1	2	-2.11678	3.63681	1	-14.3517	10.1182
			3	-0.048297	4.59265	1	-15.4989	15.4023
			4	-1.93757	5.16634	1	-19.3182	15.443
		2	1	2.11678	3.63681	1	-10.1182	14.3517
			3	2.06848	2.37146	1	-5.90958	10.0465
			4	0.17921	2.43675	1	-8.01852	8.37694
		3	1	0.048297	4.59265	1	-15.4023	15.4989
			2	-2.06848	2.37146	1	-10.0465	5.90958
			4	-1.88927	2.19748	1	-9.28203	5.50349
		4	1	1.93757	5.16634	1	-15.443	19.3182
			2	-0.17921	2.43675	1	-8.37694	8.01852
			3	1.88927	2.19748	1	-5.50349	9.28203
	2	1	2	4.12164	3.31994	1	-7.04731	15.2906
			3	3.56576	4.1925	1	-10.5387	17.6702
			4	1.98603	4.7162	1	-13.8802	17.8523
		2	1	-4.12164	3.31994	1	-15.2906	7.04731
			3	-0.55588	2.16483	1	-7.83882	6.72706
			4	-2.1356	2.22444	1	-9.61907	5.34787
		3	1	-3.56576	4.1925	1	-17.6702	10.5387
			2	0.55588	2.16483	1	-6.72706	7.83882
			4	-1.57972	2.00601	1	-8.32836	5.16891
		4	1	-1.98603	4.7162	1	-17.8523	13.8802
			2	2.1356	2.22444	1	-5.34787	9.61907
			3	1.57972	2.00601	1	-5.16891	8.32836
eax	1	1	2	1.76513	0.875494	0.447501	-1.18021	4.71047
			3	1.10614	0.932572	1	-2.03122	4.2435
			4	1.35571	0.714829	0.542305	-1.04912	3.76054
		2	1	-1.76513	0.875494	0.447501	-4.71047	1.18021
			3	-0.658991	0.750555	1	-3.18401	1.86603
			4	-0.409418	0.808452	1	-3.12921	2.31038
		3	1	-1.10614	0.932572	1	-4.2435	2.03122
			2	0.658991	0.750555	1	-1.86603	3.18401
			4	0.249573	0.721797	1	-2.1787	2.67785
		4	1	-1.35571	0.714829	0.542305	-3.76054	1.04912
			2	0.409418	0.808452	1	-2.31038	3.12921
			3	-0.249573	0.721797	1	-2.67785	2.1787
	2	1	2	3.837*	0.799213	0.00583862	1.14787	6.5253
			3	3.454*	0.851318	0.017117	0.590176	6.31819
			4	4.207*	0.652546	0.000711415	2.01161	6.40221
		2	1	-3.837*	0.799213	0.00583862	-6.5253	-1.14787
			3	-0.382402	0.68516	1	-2.68742	1.92261
			4	0.370323	0.738012	1	-2.1125	2.85315
		3	1	-3.454*	0.851318	0.017117	-6.31819	-0.590176
			2	0.382402	0.68516	1	-1.92261	2.68742
			4	0.752725	0.658908	1	-1.46397	2.96942
		4	1	-4.207*	0.652546	0.000711415	-6.40221	-2.01161
			2	-0.370323	0.738012	1	-2.85315	2.1125
			3	-0.752725	0.658908	1	-2.96942	1.46397
DMA	1	1	2	0.374263	3.81465	1	-12.459	13.2075
			3	1.31076	3.40651	1	-10.1495	12.771
			4	0.887966	3.29938	1	-10.2118	11.9878
		2	1	-0.374263	3.81465	1	-13.2075	12.459
			3	0.936493	0.926951	1	-2.18196	4.05494
			4	0.513702	0.770537	1	-2.07854	3.10594
		3	1	-1.31076	3.40651	1	-12.771	10.1495
			2	-0.936493	0.926951	1	-4.05494	2.18196
			4	-0.42279	0.546307	1	-2.26068	1.4151
		4	1	-0.887966	3.29938	1	-11.9878	10.2118
			2	-0.513702	0.770537	1	-3.10594	2.07854
			3	0.42279	0.546307	1	-1.4151	2.26068
	2	1	2	4.95613	3.48229	1	-6.75899	16.6712
			3	5.88441	3.10971	0.546032	-4.57728	16.3461
			4	6.61994	3.01191	0.333172	-3.51274	16.7526
		2	1	-4.95613	3.48229	1	-16.6712	6.75899
			3	0.928282	0.846187	1	-1.91846	3.77503
			4	1.66381	0.703401	0.253364	-0.702572	4.03019
		3	1	-5.88441	3.10971	0.546032	-16.3461	4.57728
			2	-0.928282	0.846187	1	-3.77503	1.91846
			4	0.735528	0.498708	1	-0.942227	2.41328
		4	1	-6.61994	3.01191	0.333172	-16.7526	3.51274
			2	-1.66381	0.703401	0.253364	-4.03019	0.702572
			3	-0.735528	0.498708	1	-2.41328	0.942227
BMA	1	1	2	0.83339	4.1655	1	-13.1802	14.847
			3	2.09704	3.9368	1	-11.1472	15.3412
			4	2.10079	3.88939	1	-10.9839	15.1855
		2	1	-0.83339	4.1655	1	-14.847	13.1802
			3	1.26365	0.925543	1	-1.85007	4.37737
			4	1.2674	0.751815	0.756704	-1.26186	3.79666
		3	1	-2.09704	3.9368	1	-15.3412	11.1472
			2	-1.26365	0.925543	1	-4.37737	1.85007
			4	0.00374822	1.05466	1	-3.54436	3.55185
		4	1	-2.10079	3.88939	1	-15.1855	10.9839
			2	-1.2674	0.751815	0.756704	-3.79666	1.26186
			3	-0.00374822	1.05466	1	-3.55185	3.54436
	2	1	2	5.35272	3.80256	1	-7.43986	18.1453
			3	5.14817	3.59379	1	-6.94207	17.2384
			4	7.50099	3.55051	0.382769	-4.44367	19.4456
		2	1	-5.35272	3.80256	1	-18.1453	7.43986
			3	-0.20455	0.844902	1	-3.04697	2.63787
			4	2.14826	0.68631	0.072711	-0.160624	4.45715
		3	1	-5.14817	3.59379	1	-17.2384	6.94207
			2	0.20455	0.844902	1	-2.63787	3.04697
			4	2.35281	0.962773	0.222798	-0.886149	5.59178
		4	1	-7.50099	3.55051	0.382769	-19.4456	4.44367
			2	-2.14826	0.68631	0.072711	-4.45715	0.160624
			3	-2.35281	0.962773	0.222798	-5.59178	0.886149
Based on estimated marginal means
*. The mean difference is significant at the .05 level.
b. Adjustment for multiple comparisons: Bonferroni.
Multivariate Tests
Vinicial		Value	F	Hypothesis df	Error df	Sig.	Partial Eta Squared
1	Pillai's trace	0.834547	.560a	9	1	0.785584	0.834547
	Wilks' lambda	0.165453	.560a	9	1	0.785584	0.834547
	Hotelling's trace	5.044	.560a	9	1	0.785584	0.834547
	Roy's largest root	5.044	.560a	9	1	0.785584	0.834547
2	Pillai's trace	0.947826	2.019a	9	1	0.500675	0.947826
	Wilks' lambda	0.0521743	2.019a	9	1	0.500675	0.947826
	Hotelling's trace	18.1665	2.019a	9	1	0.500675	0.947826
	Roy's largest root	18.1665	2.019a	9	1	0.500675	0.947826
Each F tests the multivariate simple effects of Momento within each level combination of the other effects shown. These tests are based on the linearly independent pairwise comparisons among the estimated marginal means.
a. Exact statistic
Profile Plots
xbola
eax
DMA
BMA
