# Supplementary material for: The effect of enhanced variability after performance stabilization through constant practice
Source: PeerJ. 2022 Sep 16;10:e13733. doi: 10.7717/peerj.13733 (PMC9484454; doi:10.7717/peerj.13733)
Supplement: Supplemental Information 4 [file peerj-10-13733-s004.zip › Resultados/Grupo3_vinicialaltavsbaja.xlsm]

## Sheet: Sheet1
GET
FILE='G:\RESULTADOS ESTUDIO\ANÁLISIS 27JUL\BASES DE DATOS\base de datos - GRUPO 3.sav'.
DATASET NAME DataSet4 WINDOW=FRONT.
DATASET CLOSE DataSet3.
DATASET ACTIVATE DataSet4.
DATASET ACTIVATE DataSet4.
GLM Pre_MXbola2_3 Post_MXbola2_3 Retest1_MXbola2_3 Retest2_MXbola2_3 Pre_MEAX2_3 Post_MEAX2_3
Retest1_MEAX2_3 Retest2_MEAX2_3 Pre_MDMA2_3 Post_MDMA2_3 Retest1_MDMA2_3 Retest2_MDMA2_3
Pre_MBMA2_3 Post_MBMA2_3 Retest1_MBMA2_3 Retest2_MBMA2_3 BY Vinicial
/WSFACTOR=Momento 4 Polynomial
/MEASURE=xbola eax DMA BMA
/METHOD=SSTYPE(3)
/POSTHOC=Vinicial(BONFERRONI)
/PLOT=PROFILE(Momento*Vinicial) TYPE=LINE ERRORBAR=NO MEANREFERENCE=NO YAXIS=AUTO
/EMMEANS=TABLES(Vinicial) COMPARE ADJ(BONFERRONI)
/EMMEANS=TABLES(Momento) COMPARE ADJ(BONFERRONI)
/EMMEANS=TABLES(Vinicial*Momento)COMPARE (Vinicial)ADJ(BONFERRONI)
/EMMEANS=TABLES(Vinicial*Momento)COMPARE (Momento)ADJ(BONFERRONI)
/PRINT=DESCRIPTIVE ETASQ
/CRITERIA=ALPHA(.05)
/WSDESIGN=Momento
/DESIGN=Vinicial.
General Linear Model
Notes
Output Created		10-SEP-2020 16:36:14
Comments
Input	Data	G:\RESULTADOS ESTUDIO\ANÁLISIS 27JUL\BASES DE DATOS\base de datos - GRUPO 3.sav
	Active Dataset	DataSet4
	Filter	<none>
	Weight	<none>
	Split File	<none>
	N of Rows in Working Data File	11
Missing Value Handling	Definition of Missing	User-defined missing values are treated as missing.
	Cases Used	Statistics are based on all cases with valid data for all variables in the model.
Syntax		GLM Pre_MXbola2_3 Post_MXbola2_3 Retest1_MXbola2_3 Retest2_MXbola2_3 Pre_MEAX2_3 Post_MEAX2_3 Retest1_MEAX2_3 Retest2_MEAX2_3 Pre_MDMA2_3 Post_MDMA2_3 Retest1_MDMA2_3 Retest2_MDMA2_3 Pre_MBMA2_3 Post_MBMA2_3 Retest1_MBMA2_3 Retest2_MBMA2_3 BY Vinicial /WSFACTOR=Momento 4 Polynomial /MEASURE=xbola eax DMA BMA /METHOD=SSTYPE(3) /POSTHOC=Vinicial(BONFERRONI) /PLOT=PROFILE(Momento*Vinicial) TYPE=LINE…
Resources	Processor Time	00:00:00.77
	Elapsed Time	00:00:00.79
Warnings
Post hoc tests are not performed for Vinicial because there are fewer than three groups.
Within-Subjects Factors
Measure		Dependent Variable
xbola	1	Pre_MXbola2_3
	2	Post_MXbola2_3
	3	Retest1_MXbola2_3
	4	Retest2_MXbola2_3
eax	1	Pre_MEAX2_3
	2	Post_MEAX2_3
	3	Retest1_MEAX2_3
	4	Retest2_MEAX2_3
DMA	1	Pre_MDMA2_3
	2	Post_MDMA2_3
	3	Retest1_MDMA2_3
	4	Retest2_MDMA2_3
BMA	1	Pre_MBMA2_3
	2	Post_MBMA2_3
	3	Retest1_MBMA2_3
	4	Retest2_MBMA2_3
Between-Subjects Factors
		N
Vinicial	1	7
	2	4
Descriptive Statistics
Vinicial		Mean	Std. Deviation	N
Pre_MXbola2_3	1	-48.6278	4.97131	7
	2	-42.1148	7.14603	4
	Total	-46.2594	6.39889	11
Post_MXbola2_3	1	-47.7295	2.80514	7
	2	-47.4842	2.9049	4
	Total	-47.6403	2.69595	11
Retest1_MXbola2_3	1	-44.8656	2.92747	7
	2	-47.2614	3.65127	4
	Total	-45.7368	3.25615	11
Retest2_MXbola2_3	1	-46.7324	2.21739	7
	2	-46.7017	4.04352	4
	Total	-46.7213	2.80274	11
Pre_MEAX2_3	1	5.71794	0.900185	7
	2	9.61529	2.35916	4
	Total	7.13516	2.45403	11
Post_MEAX2_3	1	3.32941	0.764086	7
	2	4.92161	0.839809	4
	Total	3.90839	1.09872	11
Retest1_MEAX2_3	1	4.76283	1.17394	7
	2	5.62375	1.09395	4
	Total	5.07589	1.17242	11
Retest2_MEAX2_3	1	4.44933	1.00527	7
	2	5.05454	2.71437	4
	Total	4.66941	1.70585	11
Pre_MDMA2_3	1	5.3472	1.25979	7
	2	14.2504	7.68903	4
	Total	8.58474	6.23425	11
Post_MDMA2_3	1	4.39226	0.829523	7
	2	5.97737	1.76141	4
	Total	4.96866	1.40826	11
Retest1_MDMA2_3	1	5.38244	1.38042	7
	2	5.45997	1.03256	4
	Total	5.41063	1.21025	11
Retest2_MDMA2_3	1	4.26155	1.06232	7
	2	5.96642	1.76346	4
	Total	4.8815	1.53294	11
Pre_MBMA2_3	1	6.9507	1.54497	7
	2	11.06	6.71264	4
	Total	8.44498	4.38728	11
Post_MBMA2_3	1	4.40672	1.00876	7
	2	4.64036	1.30316	4
	Total	4.49168	1.06485	11
Retest1_MBMA2_3	1	6.03555	2.0221	7
	2	5.00213	0.900281	4
	Total	5.65976	1.72289	11
Retest2_MBMA2_3	1	4.21623	1.62865	7
	2	6.34803	1.50496	4
	Total	4.99143	1.85142	11
Multivariate Testsa
Effect			Value	F	Hypothesis df	Error df	Sig.	Partial Eta Squared
Between Subjects	Intercept	Pillai's Trace	0.998573	1049.791b	4	6	1.16065e-08	0.998573
		Wilks' Lambda	0.00142682	1049.791b	4	6	1.16065e-08	0.998573
		Hotelling's Trace	699.861	1049.791b	4	6	1.16065e-08	0.998573
		Roy's Largest Root	699.861	1049.791b	4	6	1.16065e-08	0.998573
	Vinicial	Pillai's Trace	0.723315	3.921b	4	6	0.0671444	0.723315
		Wilks' Lambda	0.276685	3.921b	4	6	0.0671444	0.723315
		Hotelling's Trace	2.61421	3.921b	4	6	0.0671444	0.723315
		Roy's Largest Root	2.61421	3.921b	4	6	0.0671444	0.723315
Within Subjects	Momento	Pillai's Trace	.c
		Wilks' Lambda	.c
		Hotelling's Trace	.c
		Roy's Largest Root	.c
	Momento * Vinicial	Pillai's Trace	.c
		Wilks' Lambda	.c
		Hotelling's Trace	.c
		Roy's Largest Root	.c
a. Design: Intercept + Vinicial Within Subjects Design: Momento
b. Exact statistic
c. Cannot produce multivariate test statistics because of insufficient residual degrees of freedom.
Mauchly's Test of Sphericitya
Within Subjects Effect		Mauchly's W	Approx. Chi-Square	df	Sig.	Epsilonb
						Greenhouse-Geisser	Huynh-Feldt	Lower-bound
Momento	xbola	0.0796784	19.5353	5	0.00167706	0.425997	0.5205	0.333333
	eax	0.476558	5.72344	5	0.337401	0.675516	0.969965	0.333333
	DMA	0.0879438	18.7732	5	0.00231139	0.434202	0.533889	0.333333
	BMA	0.166274	13.8546	5	0.0174149	0.50273	0.649157	0.333333
Tests the null hypothesis that the error covariance matrix of the orthonormalized transformed dependent variables is proportional to an identity matrix.
a. Design: Intercept + Vinicial Within Subjects Design: Momento
b. May be used to adjust the degrees of freedom for the averaged tests of significance. Corrected tests are displayed in the Tests of Within-Subjects Effects table.
Tests of Within-Subjects Effects
Multivariatea,b
Within Subjects Effect		Value	F	Hypothesis df	Error df	Sig.	Partial Eta Squared
Momento	Pillai's Trace	1.00809	3.28962	12	78	0.000701604	0.336031
	Wilks' Lambda	0.138015	5.92108	12	63.7895	8.60654e-07	0.483217
	Hotelling's Trace	5.19464	9.81209	12	68	9.31382e-11	0.633907
	Roy's Largest Root	4.98569	32.407c	4	26	9.3418e-10	0.832935
Momento * Vinicial	Pillai's Trace	0.781251	2.28874	12	78	0.0149207	0.260417
	Wilks' Lambda	0.287224	3.20228	12	63.7895	0.00124259	0.340208
	Hotelling's Trace	2.24567	4.24182	12	68	5.67656e-05	0.4281
	Roy's Largest Root	2.13696	13.890c	4	26	3.45996e-06	0.68122
a. Design: Intercept + Vinicial Within Subjects Design: Momento
b. Tests are based on averaged variables.
c. The statistic is an upper bound on F that yields a lower bound on the significance level.
Univariate Tests
Source			Type III Sum of Squares	df	Mean Square	F	Sig.	Partial Eta Squared
Momento	xbola	Sphericity Assumed	27.7166	3	9.23888	0.622501	0.606593	0.0646923
		Greenhouse-Geisser	27.7166	1.27799	21.6877	0.622501	0.484441	0.0646923
		Huynh-Feldt	27.7166	1.5615	17.75	0.622501	0.512579	0.0646923
		Lower-bound	27.7166	1	27.7166	0.622501	0.450403	0.0646923
	eax	Sphericity Assumed	73.5113	3	24.5038	24.9164	6.15874e-08	0.734642
		Greenhouse-Geisser	73.5113	2.02655	36.2741	24.9164	5.75982e-06	0.734642
		Huynh-Feldt	73.5113	2.90989	25.2625	24.9164	9.35601e-08	0.734642
		Lower-bound	73.5113	1	73.5113	24.9164	0.000747459	0.734642
	DMA	Sphericity Assumed	159.233	3	53.0775	9.14843	0.000241361	0.504089
		Greenhouse-Geisser	159.233	1.30261	122.242	9.14843	0.00762663	0.504089
		Huynh-Feldt	159.233	1.60167	99.4168	9.14843	0.00410432	0.504089
		Lower-bound	159.233	1	159.233	9.14843	0.014371	0.504089
	BMA	Sphericity Assumed	121.486	3	40.4952	5.98248	0.00290388	0.399299
		Greenhouse-Geisser	121.486	1.50819	80.5505	5.98248	0.0191184	0.399299
		Huynh-Feldt	121.486	1.94747	62.3811	5.98248	0.010888	0.399299
		Lower-bound	121.486	1	121.486	5.98248	0.0370041	0.399299
Momento * Vinicial	xbola	Sphericity Assumed	110.459	3	36.8198	2.48086	0.0824359	0.216087
		Greenhouse-Geisser	110.459	1.27799	86.4319	2.48086	0.13871	0.216087
		Huynh-Feldt	110.459	1.5615	70.7393	2.48086	0.127649	0.216087
		Lower-bound	110.459	1	110.459	2.48086	0.149692	0.216087
	eax	Sphericity Assumed	17.1475	3	5.71585	5.8121	0.00336373	0.392389
		Greenhouse-Geisser	17.1475	2.02655	8.46146	5.8121	0.0109269	0.392389
		Huynh-Feldt	17.1475	2.90989	5.89284	5.8121	0.00374711	0.392389
		Lower-bound	17.1475	1	17.1475	5.8121	0.0391956	0.392389
	DMA	Sphericity Assumed	119.764	3	39.9213	6.88083	0.00136998	0.433279
		Greenhouse-Geisser	119.764	1.30261	91.9419	6.88083	0.0173607	0.433279
		Huynh-Feldt	119.764	1.60167	74.7746	6.88083	0.011	0.433279
		Lower-bound	119.764	1	119.764	6.88083	0.0276684	0.433279
	BMA	Sphericity Assumed	38.5667	3	12.8556	1.8992	0.153568	0.174251
		Greenhouse-Geisser	38.5667	1.50819	25.5715	1.8992	0.190994	0.174251
		Huynh-Feldt	38.5667	1.94747	19.8035	1.8992	0.179856	0.174251
		Lower-bound	38.5667	1	38.5667	1.8992	0.20146	0.174251
Error(Momento)	xbola	Sphericity Assumed	400.722	27	14.8415
		Greenhouse-Geisser	400.722	11.5019	34.8395
		Huynh-Feldt	400.722	14.0535	28.514
		Lower-bound	400.722	9	44.5246
	eax	Sphericity Assumed	26.5528	27	0.983439
		Greenhouse-Geisser	26.5528	18.2389	1.45583
		Huynh-Feldt	26.5528	26.1891	1.01389
		Lower-bound	26.5528	9	2.95032
	DMA	Sphericity Assumed	156.649	27	5.80182
		Greenhouse-Geisser	156.649	11.7234	13.362
		Huynh-Feldt	156.649	14.415	10.8671
		Lower-bound	156.649	9	17.4055
	BMA	Sphericity Assumed	182.762	27	6.76896
		Greenhouse-Geisser	182.762	13.5737	13.4644
		Huynh-Feldt	182.762	17.5273	10.4273
		Lower-bound	182.762	9	20.3069
Tests of Within-Subjects Contrasts
Source			Type III Sum of Squares	df	Mean Square	F	Sig.	Partial Eta Squared
Momento	xbola	Linear	3.16637	1	3.16637	0.125438	0.731366	0.013746
		Quadratic	6.37044	1	6.37044	0.480376	0.505743	0.0506705
		Cubic	18.1798	1	18.1798	3.01952	0.116275	0.251218
	eax	Linear	29.9981	1	29.9981	51.7617	5.11318e-05	0.85188
		Quadratic	24.4578	1	24.4578	14.7651	0.00395115	0.621293
		Cubic	19.0553	1	19.0553	26.6765	0.000591172	0.747733
	DMA	Linear	97.2061	1	97.2061	9.82262	0.0120418	0.521852
		Quadratic	47.2143	1	47.2143	11.2935	0.00838143	0.556508
		Cubic	14.8122	1	14.8122	4.44991	0.0641237	0.330851
	BMA	Linear	52.6994	1	52.6994	6.43798	0.0318507	0.417022
		Quadratic	45.8709	1	45.8709	4.46567	0.0637363	0.331634
		Cubic	22.9152	1	22.9152	12.3915	0.00651382	0.579272
Momento * Vinicial	xbola	Linear	62.0938	1	62.0938	2.45989	0.151232	0.214652
		Quadratic	48.1012	1	48.1012	3.62717	0.0892415	0.287251
		Cubic	0.264274	1	0.264274	0.0438937	0.838717	0.00485341
	eax	Linear	14.3212	1	14.3212	24.7111	0.00076882	0.733026
		Quadratic	2.67286	1	2.67286	1.6136	0.235842	0.152031
		Cubic	0.153525	1	0.153525	0.214927	0.65394	0.0233238
	DMA	Linear	67.9301	1	67.9301	6.8643	0.0278118	0.432688
		Quadratic	50.9227	1	50.9227	12.1805	0.00682947	0.575082
		Cubic	0.911161	1	0.911161	0.273733	0.613474	0.029517
	BMA	Linear	6.59683	1	6.59683	0.805896	0.392718	0.0821849
		Quadratic	31.5466	1	31.5466	3.07116	0.113601	0.254421
		Cubic	0.423297	1	0.423297	0.228901	0.643748	0.0248026
Error(Momento)	xbola	Linear	227.183	9	25.2425
		Quadratic	119.352	9	13.2614
		Cubic	54.187	9	6.02078
	eax	Linear	5.21588	9	0.579543
		Quadratic	14.9082	9	1.65646
		Cubic	6.4288	9	0.714311
	DMA	Linear	89.0653	9	9.89615
		Quadratic	37.6259	9	4.18066
		Cubic	29.9579	9	3.32865
	BMA	Linear	73.6713	9	8.1857
		Quadratic	92.4471	9	10.2719
		Cubic	16.6434	9	1.84926
Tests of Between-Subjects Effects
Transformed Variable:	Average
Source		Type III Sum of Squares	df	Mean Square	F	Sig.	Partial Eta Squared
Intercept	xbola	87834.2	1	87834.2	5518.23	7.34304e-14	0.998372
	eax	1202.76	1	1202.76	266.289	5.41639e-08	0.967307
	DMA	1657.63	1	1657.63	200.504	1.85902e-07	0.957041
	BMA	1506.76	1	1506.76	491.1	3.66721e-09	0.982004
Vinicial	xbola	12.2831	1	12.2831	0.771695	0.402536	0.0789725
	eax	30.7884	1	30.7884	6.81651	0.0282316	0.430974
	DMA	95.8181	1	95.8181	11.59	0.00781852	0.562895
	BMA	18.8411	1	18.8411	6.14091	0.0351015	0.405584
Error	xbola	143.254	9	15.9171
	eax	40.6506	9	4.51674
	DMA	74.4058	9	8.26731
	BMA	27.6132	9	3.06813
Estimated Marginal Means
1. Vinicial
Estimates
Measure		Mean	Std. Error	95% Confidence Interval
				Lower Bound	Upper Bound
xbola	1	-46.9889	0.753968	-48.6945	-45.2833
	2	-45.8905	0.997406	-48.1468	-43.6342
eax	1	4.56488	0.401637	3.65631	5.47344
	2	6.3038	0.531315	5.10188	7.50572
DMA	1	4.84586	0.543379	3.61665	6.07507
	2	7.91355	0.718823	6.28746	9.53964
BMA	1	5.4023	0.331023	4.65348	6.15113
	2	6.76262	0.437902	5.77202	7.75322
Pairwise Comparisons
Measure			Mean Difference (I-J)	Std. Error	Sig.b	95% Confidence Interval for Differenceb
						Lower Bound	Upper Bound
xbola	1	2	-1.09835	1.25031	0.402536	-3.92676	1.73005
	2	1	1.09835	1.25031	0.402536	-1.73005	3.92676
eax	1	2	-1.739*	0.666039	0.0282316	-3.24561	-0.232239
	2	1	1.739*	0.666039	0.0282316	0.232239	3.24561
DMA	1	2	-3.068*	0.901093	0.00781852	-5.1061	-1.02928
	2	1	3.068*	0.901093	0.00781852	1.02928	5.1061
BMA	1	2	-1.360*	0.548939	0.0351015	-2.60211	-0.118532
	2	1	1.360*	0.548939	0.0351015	0.118532	2.60211
Based on estimated marginal means
*. The mean difference is significant at the .05 level.
b. Adjustment for multiple comparisons: Bonferroni.
Multivariate Tests
	Value	F	Hypothesis df	Error df	Sig.	Partial Eta Squared
Pillai's trace	0.723315	3.921a	4	6	0.0671444	0.723315
Wilks' lambda	0.276685	3.921a	4	6	0.0671444	0.723315
Hotelling's trace	2.61421	3.921a	4	6	0.0671444	0.723315
Roy's largest root	2.61421	3.921a	4	6	0.0671444	0.723315
Each F tests the multivariate effect of Vinicial. These tests are based on the linearly independent pairwise comparisons among the estimated marginal means.
a. Exact statistic
Univariate Tests
Measure		Sum of Squares	df	Mean Square	F	Sig.	Partial Eta Squared
xbola	Contrast	3.07079	1	3.07079	0.771695	0.402536	0.0789725
	Error	35.8135	9	3.97927
eax	Contrast	7.69709	1	7.69709	6.81651	0.0282316	0.430974
	Error	10.1627	9	1.12918
DMA	Contrast	23.9545	1	23.9545	11.59	0.00781852	0.562895
	Error	18.6014	9	2.06683
BMA	Contrast	4.71028	1	4.71028	6.14091	0.0351015	0.405584
	Error	6.90329	9	0.767032
The F tests the effect of Vinicial. This test is based on the linearly independent pairwise comparisons among the estimated marginal means.
2. Momento
Estimates
Measure		Mean	Std. Error	95% Confidence Interval
				Lower Bound	Upper Bound
xbola	1	-45.3713	1.81383	-49.4745	-41.2681
	2	-47.6069	0.889652	-49.6194	-45.5943
	3	-46.0635	0.998795	-48.3229	-43.8041
	4	-46.7171	0.925854	-48.8115	-44.6226
eax	1	7.66661	0.485041	6.56937	8.76385
	2	4.12551	0.247621	3.56535	4.68567
	3	5.19329	0.359741	4.3795	6.00708
	4	4.75194	0.554415	3.49776	6.00611
DMA	1	9.79882	1.42809	6.56827	13.0294
	2	5.18481	0.382919	4.31859	6.05103
	3	5.4212	0.399591	4.51727	6.32514
	4	5.11398	0.419166	4.16576	6.0622
BMA	1	9.00533	1.27728	6.11592	11.8947
	2	4.52354	0.349606	3.73268	5.31441
	3	5.51884	0.542458	4.29171	6.74596
	4	5.28213	0.49782	4.15598	6.40828
Pairwise Comparisons
Measure			Mean Difference (I-J)	Std. Error	Sig.b	95% Confidence Interval for Differenceb
						Lower Bound	Upper Bound
xbola	1	2	2.23555	2.29659	1	-5.49064	9.96174
		3	0.692194	2.22983	1	-6.80942	8.19381
		4	1.34576	2.37405	1	-6.64104	9.33256
	2	1	-2.23555	2.29659	1	-9.96174	5.49064
		3	-1.54335	0.710541	0.347501	-3.93376	0.847053
		4	-0.889789	0.654845	1	-3.09282	1.31324
	3	1	-0.692194	2.22983	1	-8.19381	6.80942
		2	1.54335	0.710541	0.347501	-0.847053	3.93376
		4	0.653564	0.821904	1	-2.11149	3.41862
	4	1	-1.34576	2.37405	1	-9.33256	6.64104
		2	0.889789	0.654845	1	-1.31324	3.09282
		3	-0.653564	0.821904	1	-3.41862	2.11149
eax	1	2	3.541*	0.513125	0.000423524	1.81484	5.26736
		3	2.473*	0.397731	0.000932189	1.13527	3.81137
		4	2.915*	0.288306	1.96046e-05	1.94476	3.8846
	2	1	-3.541*	0.513125	0.000423524	-5.26736	-1.81484
		3	-1.06778	0.413557	0.177615	-2.45907	0.323513
		4	-0.626424	0.575158	1	-2.56137	1.30853
	3	1	-2.473*	0.397731	0.000932189	-3.81137	-1.13527
		2	1.06778	0.413557	0.177615	-0.323513	2.45907
		4	0.441354	0.39065	1	-0.872873	1.75558
	4	1	-2.915*	0.288306	1.96046e-05	-3.8846	-1.94476
		2	0.626424	0.575158	1	-1.30853	2.56137
		3	-0.441354	0.39065	1	-1.75558	0.872873
DMA	1	2	4.61401	1.44181	0.0649728	-0.236544	9.46457
		3	4.378*	1.26793	0.0434718	0.112038	8.6432
		4	4.68484	1.53458	0.0823767	-0.477796	9.84748
	2	1	-4.61401	1.44181	0.0649728	-9.46457	0.236544
		3	-0.236392	0.492743	1	-1.89408	1.4213
		4	0.0708271	0.423507	1	-1.35394	1.49559
	3	1	-4.378*	1.26793	0.0434718	-8.6432	-0.112038
		2	0.236392	0.492743	1	-1.4213	1.89408
		4	0.307219	0.611794	1	-1.75098	2.36542
	4	1	-4.68484	1.53458	0.0823767	-9.84748	0.477796
		2	-0.0708271	0.423507	1	-1.49559	1.35394
		3	-0.307219	0.611794	1	-2.36542	1.75098
BMA	1	2	4.48179	1.52267	0.0983802	-0.640795	9.60438
		3	3.48649	1.58476	0.332035	-1.84496	8.81795
		4	3.7232	1.32276	0.121324	-0.726842	8.17325
	2	1	-4.48179	1.52267	0.0983802	-9.60438	0.640795
		3	-0.995297	0.470586	0.381299	-2.57844	0.587849
		4	-0.758588	0.714275	1	-3.16155	1.64438
	3	1	-3.48649	1.58476	0.332035	-8.81795	1.84496
		2	0.995297	0.470586	0.381299	-0.587849	2.57844
		4	0.236709	0.816306	1	-2.50951	2.98293
	4	1	-3.7232	1.32276	0.121324	-8.17325	0.726842
		2	0.758588	0.714275	1	-1.64438	3.16155
		3	-0.236709	0.816306	1	-2.98293	2.50951
Based on estimated marginal means
*. The mean difference is significant at the .05 level.
b. Adjustment for multiple comparisons: Bonferroni.
Multivariate Tests
	Value	F	Hypothesis df	Error df	Sig.	Partial Eta Squared
Pillai's trace	0.997769	49.685a	9	1	0.109691	0.997769
Wilks' lambda	0.00223131	49.685a	9	1	0.109691	0.997769
Hotelling's trace	447.167	49.685a	9	1	0.109691	0.997769
Roy's largest root	447.167	49.685a	9	1	0.109691	0.997769
Each F tests the multivariate effect of Momento. These tests are based on the linearly independent pairwise comparisons among the estimated marginal means.
a. Exact statistic
3. Vinicial * Momento
Estimates
Measure			Mean	Std. Error	95% Confidence Interval
					Lower Bound	Upper Bound
xbola	1	1	-48.6278	2.18756	-53.5764	-43.6792
		2	-47.7295	1.07296	-50.1567	-45.3023
		3	-44.8656	1.20459	-47.5906	-42.1407
		4	-46.7324	1.11662	-49.2584	-44.2065
	2	1	-42.1148	2.89387	-48.6612	-35.5684
		2	-47.4842	1.41939	-50.6951	-44.2733
		3	-47.2614	1.59353	-50.8662	-43.6566
		4	-46.7017	1.47715	-50.0433	-43.3601
eax	1	1	5.71794	0.584982	4.39461	7.04126
		2	3.32941	0.298642	2.65383	4.00499
		3	4.76283	0.433864	3.78136	5.7443
		4	4.44933	0.66865	2.93674	5.96192
	2	1	9.61529	0.773858	7.8647	11.3659
		2	4.92161	0.395067	4.02791	5.81532
		3	5.62375	0.573948	4.32539	6.92211
		4	5.05454	0.88454	3.05357	7.05551
DMA	1	1	5.3472	1.72234	1.451	9.2434
		2	4.39226	0.461818	3.34755	5.43696
		3	5.38244	0.481925	4.29225	6.47263
		4	4.26155	0.505533	3.11796	5.40515
	2	1	14.2504	2.27844	9.09626	19.4046
		2	5.97737	0.610928	4.59535	7.35938
		3	5.45997	0.637527	4.01778	6.90215
		4	5.96642	0.668758	4.45358	7.47925
BMA	1	1	6.9507	1.54046	3.46594	10.4355
		2	4.40672	0.421641	3.4529	5.36054
		3	6.03555	0.654228	4.55558	7.51551
		4	4.21623	0.600393	2.85805	5.57442
	2	1	11.06	2.03784	6.45005	15.6699
		2	4.64036	0.557779	3.37858	5.90214
		3	5.00213	0.865463	3.04432	6.95994
		4	6.34803	0.794245	4.55132	8.14473
Pairwise Comparisons
Measure				Mean Difference (I-J)	Std. Error	Sig.b	95% Confidence Interval for Differenceb
							Lower Bound	Upper Bound
xbola	1	1	2	-6.51303	3.62765	0.106163	-14.7194	1.69328
		2	1	6.51303	3.62765	0.106163	-1.69328	14.7194
	2	1	2	-0.245373	1.7793	0.893352	-4.27044	3.77969
		2	1	0.245373	1.7793	0.893352	-3.77969	4.27044
	3	1	2	2.39572	1.99759	0.261029	-2.12314	6.91459
		2	1	-2.39572	1.99759	0.261029	-6.91459	2.12314
	4	1	2	-0.0307306	1.85171	0.987121	-4.21959	4.15812
		2	1	0.0307306	1.85171	0.987121	-4.15812	4.21959
eax	1	1	2	-3.897*	0.970083	0.00302922	-6.09183	-1.70288
		2	1	3.897*	0.970083	0.00302922	1.70288	6.09183
	2	1	2	-1.592*	0.495242	0.0105738	-2.71252	-0.471888
		2	1	1.592*	0.495242	0.0105738	0.471888	2.71252
	3	1	2	-0.860924	0.719482	0.262036	-2.48851	0.766658
		2	1	0.860924	0.719482	0.262036	-0.766658	2.48851
	4	1	2	-0.605214	1.10883	0.59846	-3.11356	1.90313
		2	1	0.605214	1.10883	0.59846	-1.90313	3.11356
DMA	1	1	2	-8.903*	2.85617	0.0123745	-15.3644	-2.44213
		2	1	8.903*	2.85617	0.0123745	2.44213	15.3644
	2	1	2	-1.58511	0.765838	0.0683895	-3.31756	0.147337
		2	1	1.58511	0.765838	0.0683895	-0.147337	3.31756
	3	1	2	-0.0775323	0.799182	0.924841	-1.88541	1.73034
		2	1	0.0775323	0.799182	0.924841	-1.73034	1.88541
	4	1	2	-1.70486	0.838332	0.0725073	-3.6013	0.191577
		2	1	1.70486	0.838332	0.0725073	-0.191577	3.6013
BMA	1	1	2	-4.10926	2.55456	0.142166	-9.88808	1.66957
		2	1	4.10926	2.55456	0.142166	-1.66957	9.88808
	2	1	2	-0.233641	0.699212	0.745922	-1.81537	1.34809
		2	1	0.233641	0.699212	0.745922	-1.34809	1.81537
	3	1	2	1.03342	1.08492	0.365707	-1.42083	3.48767
		2	1	-1.03342	1.08492	0.365707	-3.48767	1.42083
	4	1	2	-2.13179	0.995639	0.0609093	-4.38408	0.1205
		2	1	2.13179	0.995639	0.0609093	-0.1205	4.38408
Based on estimated marginal means
*. The mean difference is significant at the .05 level.
b. Adjustment for multiple comparisons: Bonferroni.
Multivariate Tests
Momento		Value	F	Hypothesis df	Error df	Sig.	Partial Eta Squared
1	Pillai's trace	0.885361	11.584a	4	6	0.00550831	0.885361
	Wilks' lambda	0.114639	11.584a	4	6	0.00550831	0.885361
	Hotelling's trace	7.723	11.584a	4	6	0.00550831	0.885361
	Roy's largest root	7.723	11.584a	4	6	0.00550831	0.885361
2	Pillai's trace	0.625918	2.510a	4	6	0.150645	0.625918
	Wilks' lambda	0.374082	2.510a	4	6	0.150645	0.625918
	Hotelling's trace	1.67321	2.510a	4	6	0.150645	0.625918
	Roy's largest root	1.67321	2.510a	4	6	0.150645	0.625918
3	Pillai's trace	0.28596	.601a	4	6	0.676372	0.28596
	Wilks' lambda	0.71404	.601a	4	6	0.676372	0.28596
	Hotelling's trace	0.400481	.601a	4	6	0.676372	0.28596
	Roy's largest root	0.400481	.601a	4	6	0.676372	0.28596
4	Pillai's trace	0.476306	1.364a	4	6	0.348856	0.476306
	Wilks' lambda	0.523694	1.364a	4	6	0.348856	0.476306
	Hotelling's trace	0.909512	1.364a	4	6	0.348856	0.476306
	Roy's largest root	0.909512	1.364a	4	6	0.348856	0.476306
Each F tests the multivariate simple effects of Vinicial within each level combination of the other effects shown. These tests are based on the linearly independent pairwise comparisons among the estimated marginal means.
a. Exact statistic
Univariate Tests
Measure			Sum of Squares	df	Mean Square	F	Sig.	Partial Eta Squared
xbola	1	Contrast	107.977	1	107.977	3.22341	0.106163	0.263708
		Error	301.48	9	33.4978
	2	Contrast	0.153257	1	0.153257	0.0190175	0.893352	0.0021086
		Error	72.5283	9	8.0587
	3	Contrast	14.6096	1	14.6096	1.43834	0.261029	0.137794
		Error	91.4157	9	10.1573
	4	Contrast	0.00240385	1	0.00240385	0.000275421	0.987121	3.06014e-05
		Error	78.5512	9	8.72792
eax	1	Contrast	38.6639	1	38.6639	16.1407	0.00302922	0.642015
		Error	21.5588	9	2.39543
	2	Contrast	6.45302	1	6.45302	10.3362	0.0105738	0.534552
		Error	5.6188	9	0.624311
	3	Contrast	1.88667	1	1.88667	1.43182	0.262036	0.137255
		Error	11.859	9	1.31767
	4	Contrast	0.93236	1	0.93236	0.297912	0.59846	0.0320408
		Error	28.1668	9	3.12965
DMA	1	Contrast	201.773	1	201.773	9.7169	0.0123745	0.519151
		Error	186.886	9	20.7651
	2	Contrast	6.39564	1	6.39564	4.28395	0.0683895	0.322491
		Error	13.4364	9	1.49293
	3	Contrast	0.0153014	1	0.0153014	0.00941182	0.924841	0.00104467
		Error	14.6318	9	1.62576
	4	Contrast	7.3985	1	7.3985	4.13567	0.0725073	0.314843
		Error	16.1005	9	1.78895
BMA	1	Contrast	42.9826	1	42.9826	2.58758	0.142166	0.223306
		Error	149.5	9	16.6111
	2	Contrast	0.138952	1	0.138952	0.111656	0.745922	0.0122541
		Error	11.2002	9	1.24447
	3	Contrast	2.71842	1	2.71842	0.907318	0.365707	0.0915806
		Error	26.9649	9	2.9961
	4	Contrast	11.5679	1	11.5679	4.58443	0.0609093	0.337477
		Error	22.7097	9	2.5233
Each F tests the simple effects of Vinicial within each level combination of the other effects shown. These tests are based on the linearly independent pairwise comparisons among the estimated marginal means.
4. Vinicial * Momento
Estimates
Measure			Mean	Std. Error	95% Confidence Interval
					Lower Bound	Upper Bound
xbola	1	1	-48.6278	2.18756	-53.5764	-43.6792
		2	-47.7295	1.07296	-50.1567	-45.3023
		3	-44.8656	1.20459	-47.5906	-42.1407
		4	-46.7324	1.11662	-49.2584	-44.2065
	2	1	-42.1148	2.89387	-48.6612	-35.5684
		2	-47.4842	1.41939	-50.6951	-44.2733
		3	-47.2614	1.59353	-50.8662	-43.6566
		4	-46.7017	1.47715	-50.0433	-43.3601
eax	1	1	5.71794	0.584982	4.39461	7.04126
		2	3.32941	0.298642	2.65383	4.00499
		3	4.76283	0.433864	3.78136	5.7443
		4	4.44933	0.66865	2.93674	5.96192
	2	1	9.61529	0.773858	7.8647	11.3659
		2	4.92161	0.395067	4.02791	5.81532
		3	5.62375	0.573948	4.32539	6.92211
		4	5.05454	0.88454	3.05357	7.05551
DMA	1	1	5.3472	1.72234	1.451	9.2434
		2	4.39226	0.461818	3.34755	5.43696
		3	5.38244	0.481925	4.29225	6.47263
		4	4.26155	0.505533	3.11796	5.40515
	2	1	14.2504	2.27844	9.09626	19.4046
		2	5.97737	0.610928	4.59535	7.35938
		3	5.45997	0.637527	4.01778	6.90215
		4	5.96642	0.668758	4.45358	7.47925
BMA	1	1	6.9507	1.54046	3.46594	10.4355
		2	4.40672	0.421641	3.4529	5.36054
		3	6.03555	0.654228	4.55558	7.51551
		4	4.21623	0.600393	2.85805	5.57442
	2	1	11.06	2.03784	6.45005	15.6699
		2	4.64036	0.557779	3.37858	5.90214
		3	5.00213	0.865463	3.04432	6.95994
		4	6.34803	0.794245	4.55132	8.14473
Pairwise Comparisons
Measure				Mean Difference (I-J)	Std. Error	Sig.b	95% Confidence Interval for Differenceb
							Lower Bound	Upper Bound
xbola	1	1	2	-0.898283	2.76979	1	-10.2164	8.41985
			3	-3.76218	2.68928	1	-12.8095	5.2851
			4	-1.89539	2.86322	1	-11.5278	7.73705
		2	1	0.898283	2.76979	1	-8.41985	10.2164
			3	-2.8639	0.856945	0.0517969	-5.74684	0.0190362
			4	-0.99711	0.789772	1	-3.65407	1.65985
		3	1	3.76218	2.68928	1	-5.2851	12.8095
			2	2.8639	0.856945	0.0517969	-0.0190362	5.74684
			4	1.86679	0.991253	0.553944	-1.46799	5.20157
		4	1	1.89539	2.86322	1	-7.73705	11.5278
			2	0.99711	0.789772	1	-1.65985	3.65407
			3	-1.86679	0.991253	0.553944	-5.20157	1.46799
	2	1	2	5.36938	3.66409	1	-6.95735	17.6961
			3	5.14657	3.55758	1	-6.82186	17.115
			4	4.58691	3.78768	1	-8.15562	17.3294
		2	1	-5.36938	3.66409	1	-17.6961	6.95735
			3	-0.222805	1.13363	1	-4.03657	3.59096
			4	-0.782468	1.04477	1	-4.29729	2.73235
		3	1	-5.14657	3.55758	1	-17.115	6.82186
			2	0.222805	1.13363	1	-3.59096	4.03657
			4	-0.559663	1.3113	1	-4.97116	3.85183
		4	1	-4.58691	3.78768	1	-17.3294	8.15562
			2	0.782468	1.04477	1	-2.73235	4.29729
			3	0.559663	1.3113	1	-3.85183	4.97116
eax	1	1	2	2.389*	0.618853	0.0230964	0.30658	4.47047
			3	0.955108	0.479682	0.465932	-0.658639	2.56886
			4	1.269*	0.34771	0.0319814	0.0988404	2.43837
		2	1	-2.389*	0.618853	0.0230964	-4.47047	-0.30658
			3	-1.43342	0.498769	0.110156	-3.11138	0.244542
			4	-1.11992	0.693667	0.84527	-3.45356	1.21372
		3	1	-0.955108	0.479682	0.465932	-2.56886	0.658639
			2	1.43342	0.498769	0.110156	-0.244542	3.11138
			4	0.313499	0.471142	1	-1.27152	1.89852
		4	1	-1.269*	0.34771	0.0319814	-2.43837	-0.0988404
			2	1.11992	0.693667	0.84527	-1.21372	3.45356
			3	-0.313499	0.471142	1	-1.89852	1.27152
	2	1	2	4.694*	0.818665	0.00169299	1.93952	7.44783
			3	3.992*	0.634559	0.000855761	1.85675	6.12633
			4	4.561*	0.459977	2.30461e-05	3.01329	6.1082
		2	1	-4.694*	0.818665	0.00169299	-7.44783	-1.93952
			3	-0.702138	0.659809	1	-2.92187	1.51759
			4	-0.132929	0.917635	1	-3.22004	2.95418
		3	1	-3.992*	0.634559	0.000855761	-6.12633	-1.85675
			2	0.702138	0.659809	1	-1.51759	2.92187
			4	0.569209	0.623262	1	-1.52757	2.66599
		4	1	-4.561*	0.459977	2.30461e-05	-6.1082	-3.01329
			2	0.132929	0.917635	1	-2.95418	3.22004
			3	-0.569209	0.623262	1	-2.66599	1.52757
DMA	1	1	2	0.954943	1.73889	1	-4.89505	6.80493
			3	-0.0352378	1.52918	1	-5.17972	5.10925
			4	1.08565	1.85077	1	-5.14073	7.31202
		2	1	-0.954943	1.73889	1	-6.80493	4.89505
			3	-0.990181	0.59427	0.780136	-2.98943	1.00907
			4	0.130703	0.510769	1	-1.58763	1.84903
		3	1	0.0352378	1.52918	1	-5.10925	5.17972
			2	0.990181	0.59427	0.780136	-1.00907	2.98943
			4	1.12088	0.737851	0.978301	-1.3614	3.60317
		4	1	-1.08565	1.85077	1	-7.31202	5.14073
			2	-0.130703	0.510769	1	-1.84903	1.58763
			3	-1.12088	0.737851	0.978301	-3.60317	1.3614
	2	1	2	8.273*	2.30034	0.034681	0.534271	16.0119
			3	8.790*	2.02292	0.0111757	1.98496	15.596
			4	8.284*	2.44834	0.0484897	0.0473155	16.5208
		2	1	-8.273*	2.30034	0.034681	-16.0119	-0.534271
			3	0.517396	0.786146	1	-2.12736	3.16215
			4	0.0109508	0.675683	1	-2.26219	2.28409
		3	1	-8.790*	2.02292	0.0111757	-15.596	-1.98496
			2	-0.517396	0.786146	1	-3.16215	2.12736
			4	-0.506446	0.976086	1	-3.7902	2.7773
		4	1	-8.284*	2.44834	0.0484897	-16.5208	-0.0473155
			2	-0.0109508	0.675683	1	-2.28409	2.26219
			3	0.506446	0.976086	1	-2.7773	3.7902
BMA	1	1	2	2.54398	1.83641	1	-3.63409	8.72205
			3	0.915157	1.91129	1	-5.51482	7.34513
			4	2.73447	1.59531	0.723975	-2.63249	8.10143
		2	1	-2.54398	1.83641	1	-8.72205	3.63409
			3	-1.62883	0.567548	0.110872	-3.53817	0.28052
			4	0.190487	0.861448	1	-2.7076	3.08857
		3	1	-0.915157	1.91129	1	-7.34513	5.51482
			2	1.62883	0.567548	0.110872	-0.28052	3.53817
			4	1.81931	0.984501	0.586011	-1.49275	5.13138
		4	1	-2.73447	1.59531	0.723975	-8.10143	2.63249
			2	-0.190487	0.861448	1	-3.08857	2.7076
			3	-1.81931	0.984501	0.586011	-5.13138	1.49275
	2	1	2	6.4196	2.42935	0.160817	-1.75322	14.5924
			3	6.05783	2.5284	0.240996	-2.44823	14.5639
			4	4.71194	2.1104	0.314779	-2.38788	11.8118
		2	1	-6.4196	2.42935	0.160817	-14.5924	1.75322
			3	-0.361768	0.750795	1	-2.88759	2.16406
			4	-1.70766	1.13959	1	-5.54147	2.12614
		3	1	-6.05783	2.5284	0.240996	-14.5639	2.44823
			2	0.361768	0.750795	1	-2.16406	2.88759
			4	-1.3459	1.30237	1	-5.72734	3.03555
		4	1	-4.71194	2.1104	0.314779	-11.8118	2.38788
			2	1.70766	1.13959	1	-2.12614	5.54147
			3	1.3459	1.30237	1	-3.03555	5.72734
Based on estimated marginal means
*. The mean difference is significant at the .05 level.
b. Adjustment for multiple comparisons: Bonferroni.
Multivariate Tests
Vinicial		Value	F	Hypothesis df	Error df	Sig.	Partial Eta Squared
1	Pillai's trace	0.994089	18.688a	9	1	0.177764	0.994089
	Wilks' lambda	0.00591057	18.688a	9	1	0.177764	0.994089
	Hotelling's trace	168.189	18.688a	9	1	0.177764	0.994089
	Roy's largest root	168.189	18.688a	9	1	0.177764	0.994089
2	Pillai's trace	0.999061	118.181a	9	1	0.0712766	0.999061
	Wilks' lambda	0.000939295	118.181a	9	1	0.0712766	0.999061
	Hotelling's trace	1063.63	118.181a	9	1	0.0712766	0.999061
	Roy's largest root	1063.63	118.181a	9	1	0.0712766	0.999061
Each F tests the multivariate simple effects of Momento within each level combination of the other effects shown. These tests are based on the linearly independent pairwise comparisons among the estimated marginal means.
a. Exact statistic
Profile Plots
xbola
eax
DMA
BMA
