# Supplementary material for: The effect of enhanced variability after performance stabilization through constant practice
Source: PeerJ. 2022 Sep 16;10:e13733. doi: 10.7717/peerj.13733 (PMC9484454; doi:10.7717/peerj.13733)
Supplement: Supplemental Information 4 [file peerj-10-13733-s004.zip › Resultados/KS_descriptivos.xlsm]

## Sheet: Sheet1
NPAR TESTS
/K-S(NORMAL)=Pre_MXbola2_3 Pre_SDXbola2_3 PreVarMXbola2_3 PreVarSDXbola2_3 PostVarMXbola2_3
PostVarSDXbola2_3 Post_MXbola2_3 Post_SDXbola2_3 Retest1_MXbola2_3 Retest1_SDXbola2_3
Retest2_MXbola2_3 Retest2_SDXbola2_3 Pre_MEAX2_3 Pre_SDEAX2_3 PreVarMEAX2_3 PreVarSDEAX2_3
PostVarMEAX2_3 PostVarSDEAX2_3 Post_MEAX2_3 Post_SDEAX2_3 Retest1_MEAX2_3 Retest1_SDEAX2_3
Retest2_MEAX2_3 Retest2_SDEAX2_3 Pre_MDMA2_3 Pre_SDDMA2_3 PreVarMDMA2_3 PreVarSDDMA2_3
PostVarMDMA2_3 PostVarSDDMA2_3 Post_MDMA2_3 Post_SDDMA2_3 Retest1_MDMA2_3 Retest1_SDDMA2_3
Retest2_MDMA2_3 Retest2_SDDMA2_3 Pre_MBMA2_3 Pre_SDBMA2_3 PreVarMBMA2_3 PreVarSDBMA2_3
PostVarMBMA2_3 PostVarSDBMA2_3 Post_MBMA2_3 Post_SDBMA2_3 Retest1_MBMA2_3 Retest1_SDBMA2_3
Retest2_MBMA2_3 Retest2_SDBMA2_3
/STATISTICS DESCRIPTIVES
/MISSING ANALYSIS.
NPar Tests
Notes
Output Created		10-SEP-2020 15:35:16
Comments
Input	Active Dataset	DataSet1
	Filter	<none>
	Weight	<none>
	Split File	<none>
	N of Rows in Working Data File	30
Missing Value Handling	Definition of Missing	User-defined missing values are treated as missing.
	Cases Used	Statistics for each test are based on all cases with valid data for the variable(s) used in that test.
Syntax		NPAR TESTS /K-S(NORMAL)=Pre_MXbola2_3 Pre_SDXbola2_3 PreVarMXbola2_3 PreVarSDXbola2_3 PostVarMXbola2_3 PostVarSDXbola2_3 Post_MXbola2_3 Post_SDXbola2_3 Retest1_MXbola2_3 Retest1_SDXbola2_3 Retest2_MXbola2_3 Retest2_SDXbola2_3 Pre_MEAX2_3 Pre_SDEAX2_3 PreVarMEAX2_3 PreVarSDEAX2_3 PostVarMEAX2_3 PostVarSDEAX2_3 Post_MEAX2_3 Post_SDEAX2_3 Retest1_MEAX2_3 Retest1_SDEAX2_3 Retest2_MEAX2_3 Retest2_SDEA…
Resources	Processor Time	00:00:00.03
	Elapsed Time	00:00:00.04
	Number of Cases Alloweda	61680
a. Based on availability of workspace memory.
[DataSet1]
Descriptive Statistics
	N	Mean	Std. Deviation	Minimum	Maximum
Pre_MXbola2_3	30	-47.1263	7.84244	-58.1339	-23.6893
Pre_SDXbola2_3	30	8.12257	4.68971	3.33868	29.0272
PreVarMXbola2_3	11	-48.4969	4.75802	-54.5831	-41.7692
PreVarSDXbola2_3	11	5.99573	1.48596	3.51206	8.2661
PostVarMXbola2_3	22	-48.81	4.13135	-54.0635	-39.0221
PostVarSDXbola2_3	22	7.47621	4.90843	3.27682	27.2533
Post_MXbola2_3	30	-47.9077	3.47741	-55.4855	-41.7278
Post_SDXbola2_3	30	4.99683	1.41796	2.26501	8.08802
Retest1_MXbola2_3	30	-47.456	2.91711	-53.3263	-40.0795
Retest1_SDXbola2_3	30	5.36526	1.71458	2.48164	9.86699
Retest2_MXbola2_3	30	-47.5165	3.47974	-54.3444	-40.0478
Retest2_SDXbola2_3	30	5.04631	1.77835	2.341	10.3596
Pre_MEAX2_3	30	7.75692	2.52715	2.85269	13.2651
Pre_SDEAX2_3	30	5.11459	1.82293	2.30654	9.72747
PreVarMEAX2_3	11	5.42968	1.01041	4.07309	6.88327
PreVarSDEAX2_3	11	3.08295	0.582158	2.1192	4.29347
PostVarMEAX2_3	22	7.43016	2.08287	4.80782	13.9608
PostVarSDEAX2_3	22	4.75592	1.87534	2.82063	10.5787
Post_MEAX2_3	30	4.52242	1.21032	1.83547	7.15229
Post_SDEAX2_3	30	2.81503	0.820931	1.42317	5.07131
Retest1_MEAX2_3	30	5.53698	2.09216	2.97301	13.2058
Retest1_SDEAX2_3	30	3.36498	1.24215	1.44218	6.27477
Retest2_MEAX2_3	30	4.86644	1.64544	2.33277	9.03307
Retest2_SDEAX2_3	30	2.96178	1.1833	1.19791	6.44611
Pre_MDMA2_3	30	8.57703	6.26076	3.47283	31.3716
Pre_SDDMA2_3	30	6.1546	4.42241	2.15487	24.4225
PreVarMDMA2_3	11	5.36829	1.70314	3.07962	9.64285
PreVarSDDMA2_3	11	3.78209	1.03118	1.86829	5.47271
PostVarMDMA2_3	22	7.31921	3.25778	4.70852	20.412
PostVarSDDMA2_3	22	5.17512	4.50444	2.80115	24.391
Post_MDMA2_3	30	5.56302	1.42862	3.29703	9.8028
Post_SDDMA2_3	30	3.564	1.03909	1.77532	6.0044
Retest1_MDMA2_3	30	5.64772	2.32816	3.6139	13.761
Retest1_SDDMA2_3	30	3.84001	1.11001	2.45493	6.84061
Retest2_MDMA2_3	30	4.81355	1.34768	2.84722	8.39502
Retest2_SDDMA2_3	30	3.46507	1.2927	1.91764	8.81773
Pre_MBMA2_3	30	8.96338	6.40557	3.55025	33.4232
Pre_SDBMA2_3	30	5.3676	2.85279	2.66132	18.0376
PreVarMBMA2_3	11	6.19589	1.39677	4.22717	8.79741
PreVarSDBMA2_3	11	4.16869	0.873579	2.60984	5.18651
PostVarMBMA2_3	22	6.66626	3.10479	2.66964	18.2362
PostVarSDBMA2_3	22	5.26383	4.12502	2.26014	22.8684
Post_MBMA2_3	30	5.24504	1.37779	2.73708	8.60327
Post_SDBMA2_3	30	3.52519	0.942742	1.37675	5.23671
Retest1_MBMA2_3	30	5.38583	1.69217	2.50035	9.7291
Retest1_SDBMA2_3	30	3.47497	1.00216	1.76799	6.18071
Retest2_MBMA2_3	30	4.79126	2.18401	0.164928	11.05
Retest2_SDBMA2_3	30	3.60397	1.7496	1.15485	9.87091
One-Sample Kolmogorov-Smirnov Test
		Pre_MXbola2_3	Pre_SDXbola2_3	PreVarMXbola2_3	PreVarSDXbola2_3	PostVarMXbola2_3	PostVarSDXbola2_3	Post_MXbola2_3	Post_SDXbola2_3	Retest1_MXbola2_3	Retest1_SDXbola2_3	Retest2_MXbola2_3	Retest2_SDXbola2_3	Pre_MEAX2_3	Pre_SDEAX2_3	PreVarMEAX2_3	PreVarSDEAX2_3	PostVarMEAX2_3	PostVarSDEAX2_3	Post_MEAX2_3	Post_SDEAX2_3	Retest1_MEAX2_3	Retest1_SDEAX2_3	Retest2_MEAX2_3	Retest2_SDEAX2_3	Pre_MDMA2_3	Pre_SDDMA2_3	PreVarMDMA2_3	PreVarSDDMA2_3	PostVarMDMA2_3	PostVarSDDMA2_3	Post_MDMA2_3	Post_SDDMA2_3	Retest1_MDMA2_3	Retest1_SDDMA2_3	Retest2_MDMA2_3	Retest2_SDDMA2_3	Pre_MBMA2_3	Pre_SDBMA2_3	PreVarMBMA2_3	PreVarSDBMA2_3	PostVarMBMA2_3	PostVarSDBMA2_3	Post_MBMA2_3	Post_SDBMA2_3	Retest1_MBMA2_3	Retest1_SDBMA2_3	Retest2_MBMA2_3	Retest2_SDBMA2_3
N		30	30	11	11	22	22	30	30	30	30	30	30	30	30	11	11	22	22	30	30	30	30	30	30	30	30	11	11	22	22	30	30	30	30	30	30	30	30	11	11	22	22	30	30	30	30	30	30
Normal Parametersa,b	Mean	-47.1263	8.12257	-48.4969	5.99573	-48.81	7.47621	-47.9077	4.99683	-47.456	5.36526	-47.5165	5.04631	7.75692	5.11459	5.42968	3.08295	7.43016	4.75592	4.52242	2.81503	5.53698	3.36498	4.86644	2.96178	8.57703	6.1546	5.36829	3.78209	7.31921	5.17512	5.56302	3.564	5.64772	3.84001	4.81355	3.46507	8.96338	5.3676	6.19589	4.16869	6.66626	5.26383	5.24504	3.52519	5.38583	3.47497	4.79126	3.60397
	Std. Deviation	7.84244	4.68971	4.75802	1.48596	4.13135	4.90843	3.47741	1.41796	2.91711	1.71458	3.47974	1.77835	2.52715	1.82293	1.01041	0.582158	2.08287	1.87534	1.21032	0.820931	2.09216	1.24215	1.64544	1.1833	6.26076	4.42241	1.70314	1.03118	3.25778	4.50444	1.42862	1.03909	2.32816	1.11001	1.34768	1.2927	6.40557	2.85279	1.39677	0.873579	3.10479	4.12502	1.37779	0.942742	1.69217	1.00216	2.18401	1.7496
Most Extreme Differences	Absolute	0.224003	0.25071	0.150762	0.13152	0.165811	0.251785	0.136416	0.129233	0.126366	0.165228	0.0878175	0.109415	0.112362	0.14452	0.174043	0.209337	0.153874	0.166352	0.148568	0.103378	0.163039	0.182338	0.138218	0.146966	0.247296	0.228807	0.232314	0.177843	0.294556	0.355922	0.0847053	0.125661	0.277284	0.151128	0.106128	0.1413	0.296808	0.215944	0.187866	0.236187	0.198611	0.312824	0.0914278	0.0707153	0.137137	0.106905	0.109218	0.151961
	Positive	0.224003	0.25071	0.136523	0.105223	0.165811	0.251785	0.0935201	0.129233	0.126366	0.165228	0.0736045	0.109415	0.112362	0.14452	0.158052	0.209337	0.153874	0.166352	0.148568	0.103378	0.163039	0.182338	0.138218	0.146966	0.247296	0.228807	0.232314	0.109377	0.294556	0.355922	0.0847053	0.125661	0.277284	0.151128	0.106128	0.1413	0.296808	0.215944	0.132771	0.121986	0.198611	0.312824	0.0914278	0.0420548	0.137137	0.106905	0.0912148	0.151961
	Negative	-0.082795	-0.153845	-0.150762	-0.13152	-0.101757	-0.196125	-0.136416	-0.122623	-0.107717	-0.0946908	-0.0878175	-0.0640991	-0.0745947	-0.0972812	-0.174043	-0.126585	-0.118296	-0.151044	-0.0927951	-0.0587111	-0.110191	-0.0849566	-0.0618028	-0.0819525	-0.207459	-0.191352	-0.104801	-0.177843	-0.211459	-0.299086	-0.080844	-0.0642113	-0.194001	-0.106049	-0.0722755	-0.137647	-0.199037	-0.171401	-0.187866	-0.236187	-0.114436	-0.233257	-0.0507185	-0.0707153	-0.0682297	-0.0857963	-0.109218	-0.101867
Test Statistic		0.224003	0.25071	0.150762	0.13152	0.165811	0.251785	0.136416	0.129233	0.126366	0.165228	0.0878175	0.109415	0.112362	0.14452	0.174043	0.209337	0.153874	0.166352	0.148568	0.103378	0.163039	0.182338	0.138218	0.146966	0.247296	0.228807	0.232314	0.177843	0.294556	0.355922	0.0847053	0.125661	0.277284	0.151128	0.106128	0.1413	0.296808	0.215944	0.187866	0.236187	0.198611	0.312824	0.0914278	0.0707153	0.137137	0.106905	0.109218	0.151961
Asymp. Sig. (2-tailed)		.001c	.000c	.200c,d	.200c,d	.119c	.001c	.161c	.200c,d	.200c,d	.036c	.200c,d	.200c,d	.200c,d	.111c	.200c,d	.193c	.191c	.116c	.089c	.200c,d	.041c	.012c	.149c	.097c	.000c	.000c	.100c	.200c,d	.000c	.000c	.200c,d	.200c,d	.000c	.078c	.200c,d	.130c	.000c	.001c	.200c,d	.087c	.024c	.000c	.200c,d	.200c,d	.156c	.200c,d	.200c,d	.075c
a. Test distribution is Normal.
b. Calculated from data.
c. Lilliefors Significance Correction.
d. This is a lower bound of the true significance.
